# Supplementary material for: 3-(4-Methyl­phen­yl)-1-phenyl-3-(4,5,6,7-tetra­hydro-1,2,3-benzoselenadiazol-4-yl)propan-1-one
Source: Acta Crystallogr Sect E Struct Rep Online. 2011 Jun 18;67(Pt 7):o1660–1. doi: 10.1107/S160053681102174X (PMC3151998; doi:10.1107/S160053681102174X)
Supplement: Supplementary file 1 [file e-67-o1660-sup1.cif]

##############################################################################
#                                                                            #
# This CIF contains the data in a paper accepted for publication in          #
# Acta Crystallographica Section E. It conforms to the requirements of       #
# Notes for Authors for Acta Crystallographica Section E, and has been       #
# peer reviewed under the auspices of the IUCr Commission on Journals.       #
#                                                                            #
# Full details of the Crystallographic Information File format               #
# are given in the paper "The Crystallographic Information File (CIF):       #
# a New Standard Archive File for Crystallography" by S. R. Hall, F. H.      #
# Allen and I. D. Brown [Acta Cryst. (1991), A47, 655-685].                  #
#                                                                            #
# The current version of the core CIF dictionary is obtainable from          #
# ftp://ftp.iucr.org/pub/cif_core.dic.                                       #
#                                                                            #
# Software is freely available for graphical display of the structure(s)     #
# in this CIF. For information consult the CIF software page                 #
# http://www.iucr.org/resources/cif/software.                                #
#                                                                            #
# This file may be used for bona fide research purposes within the           #
# scientific community so long as proper attribution is given to the journal # 
# article from which it was obtained.                                        #
#                                                                            #
##############################################################################
data_I
_audit_creation_method     SHELXL-97
_chemical_name_systematic
;
3-(4-Methylphenyl)-1-phenyl-3-(4,5,6,7-tetrahydro-1,2,3-benzoselenadiazol-
4-yl)propan-1-one
;
_chemical_name_common     ?
_chemical_formula_moiety     'C22 H22 N2 O Se'
_chemical_formula_sum     'C22 H22 N2 O Se'
_chemical_formula_iupac     'C22 H22 N2 O Se'
_chemical_formula_weight     409.38
_chemical_melting_point     ?
_symmetry_cell_setting     triclinic
_symmetry_space_group_name_H-M     'P -1'
_symmetry_space_group_name_hall     '-P 1'
loop_
    _symmetry_equiv_pos_as_xyz
    'x, y, z'
    '-x, -y, -z'
_cell_length_a     8.1485(9)
_cell_length_b     9.7929(9)
_cell_length_c     12.1234(13)
_cell_angle_alpha     98.707(9)
_cell_angle_beta     96.387(9)
_cell_angle_gamma     94.792(9)
_cell_volume     945.36(17)
_cell_formula_units_Z     2
_cell_measurement_reflns_used     4672
_cell_measurement_theta_min     2.8647
_cell_measurement_theta_max     29.1783
_cell_measurement_temperature     293(2)
_exptl_crystal_description     'Block'
_exptl_crystal_colour     'Blue'
_exptl_crystal_size_max     0.5
_exptl_crystal_size_mid     0.40
_exptl_crystal_size_min     0.25
_exptl_crystal_density_diffrn     1.438
_exptl_crystal_density_meas     ?
_exptl_crystal_density_method     'not measured'
_exptl_crystal_F_000     420
_exptl_absorpt_coefficient_mu     1.999
_exptl_absorpt_correction_type     multi-scan
_exptl_absorpt_process_details
                               '(<i>CrysAlis Pro</i>; Oxford Diffraction, 2009)'
_exptl_absorpt_correction_T_min     0.58534
_exptl_absorpt_correction_T_max     1.00000
_exptl_special_details
;
;
_diffrn_ambient_temperature     293(2)
_diffrn_radiation_type     MoK\a
_diffrn_radiation_wavelength     0.71073
_diffrn_radiation_source     'fine-focus sealed tube'
_diffrn_radiation_monochromator     graphite
_diffrn_measurement_device_type     'Oxford Diffraction Xcalibur Eos'
_diffrn_measurement_method     '\w scans'
_diffrn_detector_area_resol_mean     15.9821
_diffrn_reflns_number     8343
_diffrn_reflns_av_R_equivalents     0.0554
_diffrn_reflns_av_sigmaI/netI     0.0640
_diffrn_reflns_theta_min     2.87
_diffrn_reflns_theta_max     25.00
_diffrn_reflns_theta_full     25.00
_diffrn_measured_fraction_theta_max     0.999
_diffrn_measured_fraction_theta_full     0.999
_diffrn_reflns_limit_h_min     -9
_diffrn_reflns_limit_h_max     9
_diffrn_reflns_limit_k_min     -11
_diffrn_reflns_limit_k_max     11
_diffrn_reflns_limit_l_min     -14
_diffrn_reflns_limit_l_max     14
_diffrn_standards_number     ?
_diffrn_standards_interval_count     ?
_diffrn_standards_interval_time     ?
_diffrn_standards_decay_%     ?
_refine_special_details
;
Refinement of <i>F</i>^2^ against ALL reflections. The weighted <i>R</i>-factor
<i>wR</i> and goodness of fit <i>S</i> are based on <i>F</i>^2^, conventional
<i>R</i>-factors <i>R</i> are based on <i>F</i>, with <i>F</i> set to zero for
negative <i>F</i>^2^. The threshold expression of <i>F</i>^2^ >
\s(<i>F</i>^2^) is used only for calculating <i>R</i>-factors(gt) <i>etc</i>.
and is not relevant to the choice of reflections for refinement.
<i>R</i>-factors based on <i>F</i>^2^ are statistically about twice as large
as those based on <i>F</i>, and <i>R</i>- factors based on ALL data will be
even larger.
;
_reflns_number_total     3339
_reflns_number_gt     2615
_reflns_threshold_expression     >2sigma(I)
_refine_ls_structure_factor_coef     Fsqd
_refine_ls_matrix_type     full
_refine_ls_R_factor_all     0.0580
_refine_ls_R_factor_gt     0.0369
_refine_ls_wR_factor_gt     0.0879
_refine_ls_wR_factor_ref     0.0997
_refine_ls_goodness_of_fit_ref     0.998
_refine_ls_restrained_S_all     0.998
_refine_ls_number_reflns     3339
_refine_ls_number_parameters     236
_refine_ls_number_restraints     0
_refine_ls_hydrogen_treatment     constr
_refine_ls_weighting_scheme     calc
_refine_ls_weighting_details
         'calc w=1/[\s^2^(Fo^2^)+(0.0500P)^2^+0.0000P] where P=(Fo^2^+2Fc^2^)/3'
_atom_sites_solution_hydrogens     geom
_atom_sites_solution_primary     direct
_atom_sites_solution_secondary     difmap
_refine_ls_shift/su_max     0.034
_refine_ls_shift/su_mean     0.001
_refine_diff_density_max     0.395
_refine_diff_density_min     -0.658
_refine_ls_extinction_method     none
_refine_ls_extinction_coef     ?
loop_
    _atom_type_symbol
    _atom_type_description
    _atom_type_scat_dispersion_real
    _atom_type_scat_dispersion_imag
    _atom_type_scat_source
    'C' 'C' 0.0033 0.0016
                         'International Tables Vol C Tables 4.2.6.8 and 6.1.1.4'
    'H' 'H' 0.0000 0.0000
                         'International Tables Vol C Tables 4.2.6.8 and 6.1.1.4'
    'N' 'N' 0.0061 0.0033
                         'International Tables Vol C Tables 4.2.6.8 and 6.1.1.4'
    'O' 'O' 0.0106 0.0060
                         'International Tables Vol C Tables 4.2.6.8 and 6.1.1.4'
    'Se' 'Se' -0.0929 2.2259
                         'International Tables Vol C Tables 4.2.6.8 and 6.1.1.4'
_computing_data_collection     'CrysAlis CCD (Oxford  Diffraction, 2009)'
_computing_cell_refinement     'CrysAlis RED (Oxford  Diffraction, 2009)'
_computing_data_reduction     'CrysAlis RED (Oxford  Diffraction, 2009)'
_computing_structure_solution     '<i>SHELXS97</i> (Sheldrick, 2008)'
_computing_structure_refinement     '<i>SHELXL97</i> (Sheldrick, 2008)'
_computing_molecular_graphics
           '<i>ORTEP-3 for Windows</i> (Farrugia, 1997) and PLATON (Spek, 2009)'
_computing_publication_material     '<i>PLATON</i> (Spek, 2009)'
loop_
    _atom_site_type_symbol
    _atom_site_label
    _atom_site_fract_x
    _atom_site_fract_y
    _atom_site_fract_z
    _atom_site_U_iso_or_equiv
    _atom_site_adp_type
    _atom_site_calc_flag
    _atom_site_refinement_flags
    _atom_site_occupancy
    _atom_site_symmetry_multiplicity
    _atom_site_disorder_assembly
    _atom_site_disorder_group
    Se Se1 -0.19156(4) 0.31704(3) -0.12511(3) 0.05512(16) Uani d . 1 1 . .
    O O1 0.3386(3) 0.0336(3) 0.32048(18) 0.0610(6) Uani d . 1 1 . .
    N N1 -0.0624(3) 0.1746(2) 0.0229(2) 0.0448(6) Uani d . 1 1 . .
    N N2 -0.2056(3) 0.1974(3) -0.0175(2) 0.0550(7) Uani d . 1 1 . .
    C C1 0.0719(3) 0.2396(3) -0.0161(2) 0.0343(6) Uani d . 1 1 . .
    C C2 0.0346(3) 0.3218(3) -0.0942(2) 0.0368(6) Uani d . 1 1 . .
    C C3 0.1612(4) 0.3990(3) -0.1498(2) 0.0459(7) Uani d . 1 1 . .
    H H3A 0.1697 0.4973 -0.1199 0.055 Uiso calc R 1 1 . .
    H H3B 0.1258 0.3873 -0.2300 0.055 Uiso calc R 1 1 . .
    C C4 0.3299(3) 0.3453(3) -0.1294(2) 0.0423(7) Uani d . 1 1 . .
    H H4A 0.3314 0.2586 -0.1798 0.051 Uiso calc R 1 1 . .
    H H4B 0.4150 0.4117 -0.1461 0.051 Uiso calc R 1 1 . .
    C C5 0.3690(3) 0.3219(3) -0.0084(2) 0.0388(6) Uani d . 1 1 . .
    H H5A 0.3656 0.4083 0.0420 0.047 Uiso calc R 1 1 . .
    H H5B 0.4804 0.2942 0.0028 0.047 Uiso calc R 1 1 . .
    C C6 0.2456(3) 0.2097(3) 0.0210(2) 0.0326(6) Uani d . 1 1 . .
    H H6 0.2626 0.1227 -0.0261 0.039 Uiso calc R 1 1 . .
    C C7 0.2761(3) 0.1843(3) 0.1445(2) 0.0327(6) Uani d . 1 1 . .
    H H7 0.1838 0.1185 0.1549 0.039 Uiso calc R 1 1 . .
    C C8 0.2757(3) 0.3124(3) 0.2321(2) 0.0336(6) Uani d . 1 1 . .
    C C9 0.1304(4) 0.3465(3) 0.2740(2) 0.0442(7) Uani d . 1 1 . .
    H H9 0.0321 0.2901 0.2473 0.053 Uiso calc R 1 1 . .
    C C10 0.1276(4) 0.4621(3) 0.3547(2) 0.0503(8) Uani d . 1 1 . .
    H H10 0.0278 0.4816 0.3810 0.060 Uiso calc R 1 1 . .
    C C11 0.2703(4) 0.5492(3) 0.3970(2) 0.0501(8) Uani d . 1 1 . .
    C C12 0.4156(4) 0.5161(3) 0.3552(2) 0.0508(8) Uani d . 1 1 . .
    H H12 0.5137 0.5727 0.3820 0.061 Uiso calc R 1 1 . .
    C C13 0.4181(3) 0.4012(3) 0.2750(2) 0.0415(7) Uani d . 1 1 . .
    H H13 0.5180 0.3823 0.2486 0.050 Uiso calc R 1 1 . .
    C C14 0.2685(5) 0.6764(4) 0.4855(3) 0.0784(12) Uani d . 1 1 . .
    H H14A 0.2668 0.7577 0.4500 0.118 Uiso calc R 1 1 . .
    H H14B 0.3660 0.6855 0.5393 0.118 Uiso calc R 1 1 . .
    H H14C 0.1714 0.6665 0.5229 0.118 Uiso calc R 1 1 . .
    C C15 0.4339(3) 0.1113(3) 0.1603(2) 0.0381(6) Uani d . 1 1 . .
    H H15A 0.4323 0.0374 0.0970 0.046 Uiso calc R 1 1 . .
    H H15B 0.5293 0.1774 0.1599 0.046 Uiso calc R 1 1 . .
    C C16 0.4547(3) 0.0505(3) 0.2673(2) 0.0362(6) Uani d . 1 1 . .
    C C17 0.6188(3) 0.0024(2) 0.3039(2) 0.0328(6) Uani d . 1 1 . .
    C C18 0.7605(3) 0.0330(3) 0.2545(2) 0.0419(7) Uani d . 1 1 . .
    H H18 0.7562 0.0860 0.1969 0.050 Uiso calc R 1 1 . .
    C C19 0.9086(4) -0.0160(3) 0.2917(3) 0.0579(8) Uani d . 1 1 . .
    H H19 1.0040 0.0053 0.2594 0.069 Uiso calc R 1 1 . .
    C C20 0.9149(4) -0.0951(3) 0.3752(3) 0.0603(9) Uani d . 1 1 . .
    H H20 1.0144 -0.1281 0.3990 0.072 Uiso calc R 1 1 . .
    C C21 0.7756(4) -0.1266(3) 0.4247(3) 0.0575(9) Uani d . 1 1 . .
    H H21 0.7810 -0.1804 0.4817 0.069 Uiso calc R 1 1 . .
    C C22 0.6269(4) -0.0777(3) 0.3890(2) 0.0459(7) Uani d . 1 1 . .
    H H22 0.5325 -0.0987 0.4223 0.055 Uiso calc R 1 1 . .
loop_
    _atom_site_aniso_label
    _atom_site_aniso_U_11
    _atom_site_aniso_U_22
    _atom_site_aniso_U_33
    _atom_site_aniso_U_12
    _atom_site_aniso_U_13
    _atom_site_aniso_U_23
    Se1 0.0423(2) 0.0661(3) 0.0560(2) 0.01699(17) -0.00317(16) 0.00744(17)
    O1 0.0453(13) 0.0959(17) 0.0575(14) 0.0249(12) 0.0249(11) 0.0392(13)
    N1 0.0341(14) 0.0493(15) 0.0504(15) 0.0004(11) 0.0051(11) 0.0081(12)
    N2 0.0353(15) 0.0650(17) 0.0626(17) 0.0015(13) 0.0057(12) 0.0061(13)
    C1 0.0360(15) 0.0315(14) 0.0331(14) 0.0009(12) 0.0043(11) -0.0008(11)
    C2 0.0379(16) 0.0372(15) 0.0332(14) 0.0080(12) 0.0015(12) -0.0011(11)
    C3 0.0564(19) 0.0429(16) 0.0401(16) 0.0054(14) 0.0033(14) 0.0139(13)
    C4 0.0456(18) 0.0457(16) 0.0360(15) -0.0015(13) 0.0094(13) 0.0085(13)
    C5 0.0340(15) 0.0472(16) 0.0372(15) 0.0014(13) 0.0066(12) 0.0123(12)
    C6 0.0319(14) 0.0349(14) 0.0311(14) 0.0036(11) 0.0060(11) 0.0036(11)
    C7 0.0284(14) 0.0356(14) 0.0358(14) 0.0026(11) 0.0069(11) 0.0093(11)
    C8 0.0378(16) 0.0369(15) 0.0291(13) 0.0077(12) 0.0063(11) 0.0109(11)
    C9 0.0369(16) 0.0501(17) 0.0451(17) 0.0063(13) 0.0056(13) 0.0049(13)
    C10 0.054(2) 0.0575(19) 0.0429(17) 0.0220(17) 0.0139(15) 0.0045(14)
    C11 0.075(2) 0.0421(17) 0.0343(16) 0.0160(17) 0.0026(15) 0.0064(13)
    C12 0.059(2) 0.0469(18) 0.0418(17) -0.0043(15) -0.0039(15) 0.0045(14)
    C13 0.0398(17) 0.0460(16) 0.0385(15) 0.0034(13) 0.0058(12) 0.0057(13)
    C14 0.110(3) 0.058(2) 0.063(2) 0.023(2) 0.005(2) -0.0098(18)
    C15 0.0382(16) 0.0398(15) 0.0397(15) 0.0099(13) 0.0106(12) 0.0094(12)
    C16 0.0387(16) 0.0383(15) 0.0329(14) 0.0055(12) 0.0092(12) 0.0054(11)
    C17 0.0357(15) 0.0295(13) 0.0316(14) 0.0050(11) 0.0031(11) -0.0003(11)
    C18 0.0355(16) 0.0407(16) 0.0492(17) 0.0031(13) 0.0058(13) 0.0070(13)
    C19 0.0358(18) 0.063(2) 0.073(2) 0.0031(15) 0.0055(15) 0.0082(18)
    C20 0.049(2) 0.066(2) 0.061(2) 0.0204(17) -0.0099(17) 0.0025(17)
    C21 0.072(2) 0.063(2) 0.0398(17) 0.0220(18) -0.0018(16) 0.0138(15)
    C22 0.0521(18) 0.0523(18) 0.0353(15) 0.0132(14) 0.0070(13) 0.0079(13)
_geom_special_details
;
All e.s.d.'s (except the e.s.d. in the dihedral angle between two l.s. planes)
are estimated using the full covariance matrix. The cell e.s.d.'s are taken
into account individually in the estimation of e.s.d.'s in distances, angles
and torsion angles; correlations between e.s.d.'s in cell parameters are only
used when they are defined by crystal symmetry. An approximate (isotropic)
treatment of cell e.s.d.'s is used for estimating e.s.d.'s involving l.s.
planes.
;
loop_
    _geom_bond_atom_site_label_1
    _geom_bond_atom_site_label_2
    _geom_bond_site_symmetry_2
    _geom_bond_distance
    _geom_bond_publ_flag
    N1 N2 . 1.266(3) ?
    N1 C1 . 1.384(3) ?
    Se1 C2 . 1.834(3) ?
    Se1 N2 . 1.887(3) ?
    C1 C2 . 1.358(4) ?
    C3 C2 . 1.506(4) ?
    C3 H3A . 0.9700 ?
    C3 H3B . 0.9700 ?
    C4 C5 . 1.521(3) ?
    C4 C3 . 1.521(4) ?
    C4 H4A . 0.9700 ?
    C4 H4B . 0.9700 ?
    C5 H5A . 0.9700 ?
    C5 H5B . 0.9700 ?
    C6 C1 . 1.502(3) ?
    C6 C5 . 1.535(3) ?
    C6 C7 . 1.552(3) ?
    C6 H6 . 0.9800 ?
    C7 C8 . 1.517(3) ?
    C7 H7 . 0.9800 ?
    C9 C8 . 1.386(4) ?
    C9 C10 . 1.382(4) ?
    C9 H9 . 0.9300 ?
    C10 C11 . 1.382(4) ?
    C10 H10 . 0.9300 ?
    C11 C14 . 1.518(4) ?
    C12 C11 . 1.383(4) ?
    C12 H12 . 0.9300 ?
    C13 C12 . 1.375(4) ?
    C13 C8 . 1.391(4) ?
    C13 H13 . 0.9300 ?
    C14 H14A . 0.9600 ?
    C14 H14B . 0.9600 ?
    C14 H14C . 0.9600 ?
    C15 C16 . 1.506(3) ?
    C15 C7 . 1.531(3) ?
    C15 H15A . 0.9700 ?
    C15 H15B . 0.9700 ?
    O1 C16 . 1.216(3) ?
    C17 C22 . 1.386(3) ?
    C17 C18 . 1.390(4) ?
    C17 C16 . 1.498(3) ?
    C18 C19 . 1.390(4) ?
    C18 H18 . 0.9300 ?
    C19 C20 . 1.364(4) ?
    C19 H19 . 0.9300 ?
    C20 H20 . 0.9300 ?
    C21 C20 . 1.375(5) ?
    C21 H21 . 0.9300 ?
    C22 C21 . 1.389(4) ?
    C22 H22 . 0.9300 ?
loop_
    _geom_angle_atom_site_label_1
    _geom_angle_atom_site_label_2
    _geom_angle_atom_site_label_3
    _geom_angle_site_symmetry_1
    _geom_angle_site_symmetry_3
    _geom_angle
    _geom_angle_publ_flag
    N1 N2 Se1 . . 110.78(19) ?
    N1 C1 C6 . . 120.6(2) ?
    N2 N1 C1 . . 117.2(2) ?
    C1 C6 C5 . . 109.0(2) ?
    C1 C6 C7 . . 114.5(2) ?
    C1 C6 H6 . . 106.1 ?
    C1 C2 C3 . . 124.5(2) ?
    C1 C2 Se1 . . 109.5(2) ?
    C2 Se1 N2 . . 86.70(11) ?
    C2 C1 N1 . . 115.8(2) ?
    C2 C1 C6 . . 123.5(2) ?
    C2 C3 C4 . . 110.6(2) ?
    C2 C3 H3A . . 109.5 ?
    C2 C3 H3B . . 109.5 ?
    C3 C4 H4A . . 109.3 ?
    C3 C4 H4B . . 109.3 ?
    C3 C2 Se1 . . 125.89(19) ?
    H3A C3 H3B . . 108.1 ?
    C4 C5 C6 . . 111.9(2) ?
    C4 C5 H5A . . 109.2 ?
    C4 C5 H5B . . 109.2 ?
    H4A C4 H4B . . 107.9 ?
    C4 C3 H3A . . 109.5 ?
    C4 C3 H3B . . 109.5 ?
    C5 C6 C7 . . 114.3(2) ?
    C5 C6 H6 . . 106.1 ?
    C5 C4 C3 . . 111.7(2) ?
    C5 C4 H4A . . 109.3 ?
    C5 C4 H4B . . 109.3 ?
    H5A C5 H5B . . 107.9 ?
    C6 C7 H7 . . 106.6 ?
    C6 C5 H5A . . 109.2 ?
    C6 C5 H5B . . 109.2 ?
    C7 C6 H6 . . 106.1 ?
    C7 C15 H15A . . 108.8 ?
    C7 C15 H15B . . 108.8 ?
    C8 C9 C10 . . 121.7(3) ?
    C8 C9 H9 . . 119.1 ?
    C8 C13 H13 . . 119.0 ?
    C8 C7 C15 . . 113.0(2) ?
    C8 C7 C6 . . 114.5(2) ?
    C8 C7 H7 . . 106.6 ?
    C9 C10 H10 . . 119.3 ?
    C9 C8 C13 . . 116.4(3) ?
    C9 C8 C7 . . 120.8(2) ?
    C10 C9 H9 . . 119.1 ?
    C10 C11 C14 . . 121.7(3) ?
    C11 C14 H14A . . 109.5 ?
    C11 C14 H14B . . 109.5 ?
    C11 C10 C9 . . 121.4(3) ?
    C11 C10 H10 . . 119.3 ?
    C11 C12 H12 . . 119.3 ?
    C11 C14 H14C . . 109.5 ?
    C12 C11 C10 . . 117.2(3) ?
    C12 C11 C14 . . 121.0(3) ?
    C12 C13 C8 . . 122.0(3) ?
    C12 C13 H13 . . 119.0 ?
    C13 C8 C7 . . 122.8(2) ?
    C13 C12 C11 . . 121.3(3) ?
    C13 C12 H12 . . 119.3 ?
    H14A C14 H14B . . 109.5 ?
    H14A C14 H14C . . 109.5 ?
    H14B C14 H14C . . 109.5 ?
    C15 C7 C6 . . 109.07(19) ?
    C15 C7 H7 . . 106.6 ?
    H15A C15 H15B . . 107.7 ?
    C16 C15 C7 . . 113.9(2) ?
    C16 C15 H15A . . 108.8 ?
    C16 C15 H15B . . 108.8 ?
    O1 C16 C17 . . 120.1(2) ?
    O1 C16 C15 . . 121.0(2) ?
    C17 C18 H18 . . 120.2 ?
    C17 C22 H22 . . 119.9 ?
    C17 C16 C15 . . 118.8(2) ?
    C18 C17 C16 . . 122.5(2) ?
    C18 C19 H19 . . 119.8 ?
    C19 C18 C17 . . 119.6(3) ?
    C19 C18 H18 . . 120.2 ?
    C19 C20 C21 . . 120.7(3) ?
    C19 C20 H20 . . 119.6 ?
    C20 C21 C22 . . 119.6(3) ?
    C20 C21 H21 . . 120.2 ?
    C20 C19 C18 . . 120.3(3) ?
    C20 C19 H19 . . 119.8 ?
    C21 C22 C17 . . 120.2(3) ?
    C21 C22 H22 . . 119.9 ?
    C21 C20 H20 . . 119.6 ?
    C22 C17 C18 . . 119.5(2) ?
    C22 C17 C16 . . 118.0(2) ?
    C22 C21 H21 . . 120.2 ?
loop_
    _geom_torsion_atom_site_label_1
    _geom_torsion_atom_site_label_2
    _geom_torsion_atom_site_label_3
    _geom_torsion_atom_site_label_4
    _geom_torsion_site_symmetry_1
    _geom_torsion_site_symmetry_2
    _geom_torsion_site_symmetry_3
    _geom_torsion_site_symmetry_4
    _geom_torsion
    _geom_torsion_publ_flag
    N1 C1 C2 C3 . . . . -178.4(2) ?
    N1 C1 C2 Se1 . . . . -0.9(3) ?
    N2 N1 C1 C2 . . . . 0.1(4) ?
    N2 N1 C1 C6 . . . . -175.4(2) ?
    N2 Se1 C2 C1 . . . . 1.03(19) ?
    N2 Se1 C2 C3 . . . . 178.5(2) ?
    C1 N1 N2 Se1 . . . . 0.7(3) ?
    C1 C6 C5 C4 . . . . -48.7(3) ?
    C1 C6 C7 C8 . . . . -70.1(3) ?
    C1 C6 C7 C15 . . . . 162.1(2) ?
    C2 Se1 N2 N1 . . . . -1.0(2) ?
    C3 C4 C5 C6 . . . . 63.0(3) ?
    C4 C3 C2 C1 . . . . 14.1(4) ?
    C4 C3 C2 Se1 . . . . -162.95(19) ?
    C5 C6 C1 C2 . . . . 20.0(3) ?
    C5 C6 C1 N1 . . . . -164.9(2) ?
    C5 C6 C7 C8 . . . . 56.6(3) ?
    C5 C6 C7 C15 . . . . -71.1(3) ?
    C5 C4 C3 C2 . . . . -42.7(3) ?
    C6 C1 C2 C3 . . . . -3.1(4) ?
    C6 C1 C2 Se1 . . . . 174.40(19) ?
    C6 C7 C8 C9 . . . . 90.8(3) ?
    C6 C7 C8 C13 . . . . -89.5(3) ?
    C7 C6 C5 C4 . . . . -178.3(2) ?
    C7 C6 C1 C2 . . . . 149.4(2) ?
    C7 C6 C1 N1 . . . . -35.5(3) ?
    C7 C15 C16 O1 . . . . 16.1(4) ?
    C7 C15 C16 C17 . . . . -167.7(2) ?
    C8 C13 C12 C11 . . . . -0.3(4) ?
    C8 C9 C10 C11 . . . . 0.1(4) ?
    C9 C10 C11 C12 . . . . 0.1(4) ?
    C9 C10 C11 C14 . . . . 180.0(3) ?
    C10 C9 C8 C13 . . . . -0.4(4) ?
    C10 C9 C8 C7 . . . . 179.4(2) ?
    C12 C13 C8 C9 . . . . 0.5(4) ?
    C12 C13 C8 C7 . . . . -179.3(2) ?
    C13 C12 C11 C10 . . . . 0.0(4) ?
    C13 C12 C11 C14 . . . . -179.9(3) ?
    C15 C7 C8 C9 . . . . -143.5(2) ?
    C15 C7 C8 C13 . . . . 36.2(3) ?
    C16 C17 C18 C19 . . . . -179.4(3) ?
    C16 C17 C22 C21 . . . . 179.0(3) ?
    C16 C15 C7 C8 . . . . 65.3(3) ?
    C16 C15 C7 C6 . . . . -166.1(2) ?
    C17 C22 C21 C20 . . . . 0.1(4) ?
    C17 C18 C19 C20 . . . . 0.8(5) ?
    C18 C19 C20 C21 . . . . -0.6(5) ?
    C18 C17 C16 O1 . . . . -172.4(3) ?
    C18 C17 C22 C21 . . . . 0.1(4) ?
    C18 C17 C16 C15 . . . . 11.4(4) ?
    C22 C17 C18 C19 . . . . -0.6(4) ?
    C22 C17 C16 O1 . . . . 8.8(4) ?
    C22 C17 C16 C15 . . . . -167.4(2) ?
    C22 C21 C20 C19 . . . . 0.2(5) ?
data_New_Global_Publ_Block
_journal_date_recd_electronic     2011-05-17
_journal_date_accepted     2011-06-06
_journal_name_full     'Acta Crystallographica, Section E'
_journal_year     2011
_journal_volume     67
_journal_issue      7
_journal_page_first     o1660
_journal_page_last     o1661
_journal_paper_category     QO
_journal_coeditor_code     ZL2374
_publ_contact_author_name     'Dr.J. Jeyakanthan'
_publ_contact_author_address
;
Department of Bioinformatics
Alagappa University
Karaikudi - 630 003, India
;
_publ_contact_author_email     jjkanthan@gmail.com
_publ_contact_author_fax     '+91 4565 225202 '
_publ_contact_author_phone     '+91 4565 230725 '
_publ_section_title
;\
3-(4-Methylphenyl)-1-phenyl-3-(4,5,6,7-tetrahydro-1,2,3-benzoselenadiazol-\
4-yl)propan-1-one
;
loop_
    _publ_author_name
    _publ_author_footnote
    _publ_author_address
    'Muthukumaran, J.' ?
;     Centre for Bioinformatics
      School of Life Sciences
      Pondicherry University
      Puducherry 605 014
      India
;
    'Nishandhini, M.' ?
;
Department of Bioinformatics
Alagappa University
Karaikudi 630 003
India
;
    'Chitra, S.' ?
;
Department of Industrial Chemistry
Alagappa University
Karaikudi 630 003
India
;
    'Manisankar, P.' ?
;
Department of Industrial Chemistry
Alagappa University
Karaikudi 630 003
India
;
    'Suman Bhattacharya' ?
;
Department of Chemistry
Pondicherry University
Puducherry 605 014
India
;
    'Muthusubramanian, S.' ?
;
Department of Organic Chemistry
Madurai Kamaraj University
Madurai 625 021
India
;
    'Krishna, R.'
;
      Additional correspondence author, e-mail: krishstrucbio@gmail.com.
;
;     Centre for Bioinformatics
      School of Life Sciences
      Pondicherry University
      Puducherry 605 014
      India
;
    'Jeyakanthan, J.' ?
;
Department of Bioinformatics
Alagappa University
Karaikudi 630 003
India
;
_publ_section_synopsis     .
