# Supplementary material for: 3-(4-Methyl­phen­yl)-1-phenyl-3-(4,5,6,7-tetra­hydro-1,2,3-benzoselenadiazol-4-yl)propan-1-one
Source: Acta Crystallogr Sect E Struct Rep Online. 2011 Jun 18;67(Pt 7):o1660–1. doi: 10.1107/S160053681102174X (PMC3151998; doi:10.1107/S160053681102174X)
Supplement: Supplementary file 2 [file e-67-o1660-Isup2.hkl]

# 
# h,k,l, Fc-squared, Fo-squared, sigma(Fo-squared) and status flag 
# 
data_I
_shelx_title ' ' 
_shelx_refln_list_code          4 
_shelx_F_calc_maximum      171.57 
_exptl_crystal_F_000       420.00 
_reflns_d_resolution_high  0.8409 
 
loop_ 
 _symmetry_equiv_pos_as_xyz 
 'x, y, z' 
 '-x, -y, -z' 
 
_cell_length_a     8.1485 
_cell_length_b     9.7929 
_cell_length_c    12.1234 
_cell_angle_alpha  98.707 
_cell_angle_beta   96.387 
_cell_angle_gamma  94.792 
 
_shelx_F_squared_multiplier     1.000 
 
loop_ 
 _refln_index_h 
 _refln_index_k 
 _refln_index_l 
 _refln_F_squared_calc 
 _refln_F_squared_meas 
 _refln_F_squared_sigma 
 _refln_observed_status 
   2   0   0     4944.01     4512.44     33.48 o 
   3   0   0      891.05      814.03     25.80 o 
   4   0   0        1.54       -0.05      1.18 o 
   5   0   0      989.43      938.05     25.55 o 
   6   0   0        6.99        7.42      2.33 o 
   7   0   0      212.83      214.45     14.66 o 
   8   0   0      199.12      238.14     28.95 o 
   9   0   0        5.79       13.36     10.44 o 
  -9   1   0      364.62      416.33     39.70 o 
  -8   1   0      121.80      136.22     21.10 o 
  -7   1   0      859.95      847.17     46.04 o 
  -6   1   0     1601.01     1542.57     35.01 o 
  -5   1   0       15.16       15.62      2.70 o 
  -4   1   0     2456.08     2513.31     33.32 o 
  -3   1   0     4744.68     4263.63    493.08 o 
  -2   1   0      827.89      844.98     14.94 o 
  -1   1   0      138.00      156.81      4.19 o 
   1   1   0      540.75      559.51     12.79 o 
   2   1   0     4263.28     4105.31     90.41 o 
   3   1   0      136.13       84.02     34.28 o 
   4   1   0     1490.39     1520.63     19.39 o 
   5   1   0      411.85      387.89     10.79 o 
   6   1   0      103.03      101.40      6.07 o 
   7   1   0       88.64       92.93     10.40 o 
   8   1   0        0.98        0.77      4.16 o 
   9   1   0       98.27      115.34     22.75 o 
  -9   2   0       25.00       11.73      6.13 o 
  -8   2   0       41.05       44.64     12.75 o 
  -7   2   0      404.57      382.54     31.88 o 
  -6   2   0        1.87        2.18      1.58 o 
  -5   2   0      182.46      155.30      5.15 o 
  -4   2   0     3495.71     3359.25     19.77 o 
  -3   2   0       59.81       85.36      7.17 o 
  -2   2   0     2450.15     2296.79     44.69 o 
  -1   2   0       44.03       57.92      2.89 o 
   0   2   0      440.99      486.33      8.86 o 
   1   2   0     6954.91     6035.08     43.45 o 
   2   2   0     1242.86     1121.00     25.98 o 
   3   2   0     2207.78     2284.61    166.67 o 
   4   2   0       38.25        8.70     10.77 o 
   5   2   0      352.33      193.46    174.22 o 
   6   2   0      286.06      277.21     17.94 o 
   7   2   0        4.23        7.48      3.86 o 
   8   2   0      235.77      240.49     18.86 o 
   9   2   0      163.09      217.60     30.68 o 
  -9   3   0       47.11       46.13     13.60 o 
  -8   3   0      227.93      259.24     29.30 o 
  -7   3   0        9.00        4.97      7.39 o 
  -6   3   0      891.83      870.09     46.43 o 
  -5   3   0      176.33      138.12     16.83 o 
  -4   3   0     1632.84     1726.40     38.97 o 
  -3   3   0      119.48      161.34      4.57 o 
  -2   3   0      696.51      682.38     20.80 o 
  -1   3   0     1499.22     1559.73     22.33 o 
   0   3   0     5300.98     5280.77     65.12 o 
   1   3   0     1104.87     1108.89     22.96 o 
   2   3   0     1057.12     1088.56     28.91 o 
   3   3   0     1007.16     1036.06     27.11 o 
   4   3   0      142.88      169.48     17.74 o 
   5   3   0      821.49      448.04    405.87 o 
   6   3   0      259.45      239.39     24.86 o 
   7   3   0      255.88      278.24     20.30 o 
   8   3   0        5.24        1.43      3.89 o 
  -9   4   0      134.52      124.96     16.65 o 
  -8   4   0       13.09        5.03      6.13 o 
  -7   4   0      168.84      168.23     22.97 o 
  -6   4   0      333.24      353.41     30.84 o 
  -5   4   0        1.75        0.12      4.08 o 
  -4   4   0     1977.52     1860.52     40.95 o 
  -3   4   0     2933.60     3118.64     31.14 o 
  -2   4   0     1414.65     1413.70     34.41 o 
  -1   4   0      632.25      632.42     17.23 o 
   0   4   0       35.58       34.26      2.71 o 
   1   4   0      488.97      497.55     14.09 o 
   2   4   0     1226.82     1174.48     19.28 o 
   3   4   0      606.13      631.23     16.69 o 
   4   4   0     1012.28     1094.41     64.48 o 
   5   4   0       65.39       23.72     28.37 o 
   6   4   0        4.16        3.27      3.99 o 
   7   4   0        1.81        2.77      3.94 o 
   8   4   0       20.78       15.97      6.86 o 
  -9   5   0       51.07       54.71      9.27 o 
  -8   5   0       28.62       30.43     11.16 o 
  -7   5   0      250.88      279.11     35.72 o 
  -6   5   0        8.41        8.30      4.69 o 
  -5   5   0      639.12      612.08     27.15 o 
  -4   5   0      186.71      175.96      6.60 o 
  -3   5   0      923.55      972.63     33.06 o 
  -2   5   0      976.48      986.25     17.98 o 
  -1   5   0       13.57       11.24      1.67 o 
   0   5   0      608.99      637.87     33.66 o 
   1   5   0      166.35      169.67     10.20 o 
   2   5   0       23.84       23.28      4.25 o 
   3   5   0       24.04       24.23      2.77 o 
   4   5   0       44.56       37.33      4.38 o 
   5   5   0      152.81       81.07     85.20 o 
   6   5   0      221.39      222.75     27.25 o 
   7   5   0       26.12       29.33     12.70 o 
   8   5   0       96.43       95.00     14.60 o 
  -8   6   0       60.45       67.75     13.22 o 
  -7   6   0        2.28        0.05      3.77 o 
  -6   6   0      197.96      195.10     17.29 o 
  -5   6   0       99.81       95.57     10.94 o 
  -4   6   0       28.71       30.99      3.27 o 
  -3   6   0      204.49      198.14      8.65 o 
  -2   6   0      624.38      643.66     34.47 o 
  -1   6   0      997.85     1063.47     23.24 o 
   0   6   0     1685.38     1751.83     65.23 o 
   1   6   0       39.67       46.54      5.16 o 
   2   6   0      477.81      475.61     23.34 o 
   3   6   0        6.75        2.20      3.08 o 
   4   6   0       76.80       76.91      6.67 o 
   5   6   0      133.69       83.74     45.32 o 
   6   6   0       26.70       39.14     13.86 o 
   7   6   0       52.62       83.40     19.19 o 
  -8   7   0        1.24        2.38      4.34 o 
  -7   7   0       88.37       92.06     13.15 o 
  -6   7   0      267.86      260.80     20.39 o 
  -5   7   0        1.34        0.50      2.65 o 
  -4   7   0      867.48      853.99     23.20 o 
  -3   7   0       32.77       29.71      4.09 o 
  -2   7   0      484.58      495.52     19.29 o 
  -1   7   0      564.51      616.14     20.68 o 
   0   7   0        1.74        4.61      2.24 o 
   1   7   0      579.63      576.98     26.15 o 
   2   7   0      217.45      219.23     15.64 o 
   3   7   0       22.31       25.88      5.75 o 
   4   7   0      325.90      282.54     52.85 o 
   5   7   0       28.52       48.86     14.99 o 
   6   7   0      104.54      118.94     23.83 o 
   7   7   0       10.32       16.72     12.29 o 
  -7   8   0       92.68       97.57     21.50 o 
  -6   8   0       56.04       48.09      9.05 o 
  -5   8   0      144.76      151.00     15.09 o 
  -4   8   0      381.08      390.53     16.52 o 
  -3   8   0       26.00       22.92      4.56 o 
  -2   8   0      290.48      311.60     21.99 o 
  -1   8   0       31.62       30.47      6.94 o 
   0   8   0      541.00      552.36     27.32 o 
   1   8   0       26.99       32.89      7.44 o 
   2   8   0      311.69      311.73     20.83 o 
   3   8   0       63.73       71.73     10.06 o 
   4   8   0        0.78        6.05      6.90 o 
   5   8   0       11.83       26.95     11.04 o 
   6   8   0        6.96       19.63     13.17 o 
  -6   9   0       41.12       44.45      9.94 o 
  -5   9   0        1.14        4.29      8.53 o 
  -4   9   0       70.77       77.79     10.50 o 
  -3   9   0       23.72       23.50     12.38 o 
  -2   9   0       15.10       15.66      4.46 o 
  -1   9   0      127.41      122.11     13.45 o 
   0   9   0      244.71      252.41     19.74 o 
   1   9   0        0.50        8.37      6.49 o 
   2   9   0      355.85      366.90     24.49 o 
   3   9   0        0.59        6.97     10.21 o 
   4   9   0        7.79       10.06      9.34 o 
   5   9   0       33.63       49.03     18.16 o 
  -5  10   0      199.62      188.25     22.09 o 
  -4  10   0       91.21       88.77     14.78 o 
  -3  10   0       22.79       24.87      5.98 o 
  -2  10   0       87.81       68.72     10.69 o 
  -1  10   0       34.40       35.68      8.12 o 
   0  10   0       71.00       51.53      9.12 o 
   1  10   0        7.82       10.30      4.61 o 
   2  10   0        0.04        3.32      4.36 o 
   3  10   0       84.15       83.89     20.78 o 
  -3  11   0       26.31       25.27      8.99 o 
  -2  11   0       25.28       27.56      7.96 o 
  -1  11   0        1.43       -1.01      3.46 o 
   0  11   0       64.42       63.66     11.91 o 
   1  11   0        1.17       -0.80      4.66 o 
  -2 -11   1       12.12       17.21     10.99 o 
  -1 -11   1       67.24       64.38     11.36 o 
   0 -11   1       24.43       23.03      6.85 o 
   1 -11   1        3.12       -2.03      3.80 o 
   2 -11   1        6.53        8.90      5.13 o 
   3 -11   1       70.91       59.47     12.31 o 
  -4 -10   1       14.38       20.65     11.95 o 
  -3 -10   1       95.25      107.40     22.81 o 
  -2 -10   1       13.48       15.03      5.72 o 
  -1 -10   1        2.71        1.88      4.94 o 
   0 -10   1        4.61        7.91      5.02 o 
   1 -10   1       80.17       77.01     11.83 o 
   2 -10   1       37.35       30.72      6.36 o 
   3 -10   1      154.42      165.20     14.37 o 
   4 -10   1      205.81      209.16     21.83 o 
   5 -10   1        0.30        6.50      6.60 o 
  -5  -9   1       48.24       60.23     19.61 o 
  -4  -9   1        2.64        1.03      3.53 o 
  -3  -9   1      210.99      228.80     19.10 o 
  -2  -9   1        0.94       -2.00      3.35 o 
  -1  -9   1        8.09        8.12      5.15 o 
   0  -9   1      163.13      167.71     16.43 o 
   1  -9   1       20.76       23.70      7.30 o 
   2  -9   1       85.72       86.62     11.35 o 
   3  -9   1       17.58       15.96      4.30 o 
   4  -9   1       10.08        2.61      4.59 o 
   5  -9   1      280.49      295.82     26.10 o 
   6  -9   1      243.84      264.28     24.70 o 
  -6  -8   1       10.29       17.97     10.09 o 
  -5  -8   1        0.15       -6.51      8.35 o 
  -4  -8   1       92.26       92.31     18.95 o 
  -3  -8   1      315.34      341.24     21.78 o 
  -2  -8   1       29.51       26.69      5.27 o 
  -1  -8   1      668.29      696.20     30.62 o 
   0  -8   1       54.47       56.54     10.13 o 
   1  -8   1       23.78       22.40      5.96 o 
   2  -8   1      446.53      444.55     23.80 o 
   3  -8   1       17.40       15.17      2.88 o 
   4  -8   1      221.71      233.46     11.44 o 
   5  -8   1      300.93      277.61     24.55 o 
   6  -8   1        1.83       -1.26      4.22 o 
   7  -8   1       64.63       76.53     13.58 o 
  -7  -7   1      128.86      136.33     25.25 o 
  -6  -7   1       24.18       19.83      9.11 o 
  -5  -7   1      130.70      119.05     21.46 o 
  -4  -7   1      101.09      106.06     14.85 o 
  -3  -7   1        1.66       -0.75      2.67 o 
  -2  -7   1      521.63      551.70     27.99 o 
  -1  -7   1       52.85       61.23      6.06 o 
   0  -7   1       74.51       82.86      6.20 o 
   1  -7   1      214.15      238.36     11.21 o 
   2  -7   1      144.19      152.64      8.96 o 
   3  -7   1      205.18      211.97      9.95 o 
   4  -7   1       90.89       95.64      7.41 o 
   5  -7   1       96.69      100.56      9.91 o 
   6  -7   1      165.24      169.41     13.69 o 
   7  -7   1       81.54       74.18      9.79 o 
   8  -7   1      166.10      177.03     19.36 o 
  -7  -6   1       17.41       27.21     12.91 o 
  -6  -6   1       21.69        9.20      8.80 o 
  -5  -6   1      116.61       64.39     55.05 o 
  -4  -6   1       14.33       12.37      2.36 o 
  -3  -6   1      147.37      137.96     18.29 o 
  -2  -6   1      218.11      232.40     15.27 o 
  -1  -6   1      129.32      135.61      9.28 o 
   0  -6   1     1977.00     1978.31     45.05 o 
   1  -6   1       46.98       50.44      3.84 o 
   2  -6   1      549.84      552.68     17.52 o 
   3  -6   1       96.32       99.29      5.86 o 
   4  -6   1      130.45      138.55      6.35 o 
   5  -6   1      771.74      790.21     36.56 o 
   6  -6   1      110.94       96.23     12.01 o 
   7  -6   1      335.21      303.33     19.41 o 
   8  -6   1      179.58      197.33     20.11 o 
  -8  -5   1        1.99       -1.36      4.05 o 
  -7  -5   1       55.95       14.97     26.95 o 
  -6  -5   1      156.70       77.17     81.68 o 
  -5  -5   1       30.01        8.41     12.50 o 
  -4  -5   1      992.00     1058.46     22.66 o 
  -3  -5   1       80.98       78.61      5.19 o 
  -2  -5   1     1495.75     1451.06     61.17 o 
  -1  -5   1      883.63      887.01     27.49 o 
   0  -5   1      286.83      328.96     14.63 o 
   1  -5   1     1473.07     1569.12     32.06 o 
   2  -5   1      980.99     1084.90     20.07 o 
   3  -5   1       81.56       81.17      4.65 o 
   4  -5   1      849.29      824.93     19.65 o 
   5  -5   1        6.22        5.71      2.41 o 
   6  -5   1      124.56      119.27     13.53 o 
   7  -5   1       61.90       83.51      9.67 o 
   8  -5   1        0.22       -5.42      6.55 o 
  -8  -4   1       47.84       54.04     10.03 o 
  -7  -4   1      111.69       53.90     63.86 o 
  -6  -4   1       84.98       31.04     34.26 o 
  -5  -4   1      492.67      218.65    219.62 o 
  -4  -4   1       10.48        1.96      2.92 o 
  -3  -4   1      117.12      141.49      9.20 o 
  -2  -4   1      317.20      283.81     13.72 o 
  -1  -4   1      140.41      145.29      9.78 o 
   0  -4   1      750.15      792.43     18.34 o 
   1  -4   1     1415.85     1494.00     23.92 o 
   2  -4   1        3.55        5.32      0.80 o 
   3  -4   1     1442.05     1470.35     17.29 o 
   4  -4   1      760.78      782.19     28.09 o 
   5  -4   1      170.55      166.01     13.81 o 
   6  -4   1      450.61      541.87     71.61 o 
   7  -4   1       23.15        5.63      8.70 o 
   8  -4   1      262.28      256.31     20.95 o 
   9  -4   1       99.29       71.88     16.45 o 
  -9  -3   1        4.95        8.81      7.88 o 
  -8  -3   1      153.57      162.33     16.66 o 
  -7  -3   1        9.22        0.75      3.34 o 
  -6  -3   1      365.06      168.59    174.64 o 
  -5  -3   1      589.81      562.01     13.87 o 
  -4  -3   1       62.94       61.17      5.08 o 
  -3  -3   1     1019.78     1026.10     17.45 o 
  -2  -3   1      104.01      130.57      7.23 o 
  -1  -3   1       67.22       72.80      5.08 o 
   0  -3   1     1712.67     1682.02     36.12 o 
   1  -3   1      859.11      878.94     22.30 o 
   2  -3   1      847.21      860.37     20.74 o 
   3  -3   1      744.41      794.45     24.27 o 
   4  -3   1        7.43        7.57      4.71 o 
   5  -3   1     1587.50     1696.75    204.53 o 
   6  -3   1      144.86      127.43     17.76 o 
   7  -3   1      193.18      206.01     16.80 o 
   8  -3   1       64.38       73.86     10.72 o 
   9  -3   1       56.93       57.37     16.32 o 
  -9  -2   1      110.77       80.53     61.64 o 
  -8  -2   1       25.50       20.20      5.46 o 
  -7  -2   1       24.04       21.97      3.22 o 
  -6  -2   1        6.65        0.34      4.41 o 
  -5  -2   1       43.18       41.17      4.00 o 
  -4  -2   1     2396.12     2342.88     91.17 o 
  -3  -2   1      862.36      842.51     13.97 o 
  -2  -2   1     3363.99     3313.47     28.39 o 
  -1  -2   1     1840.84     1712.64     19.49 o 
   0  -2   1     3884.35     3755.83     30.66 o 
   1  -2   1       20.99       28.32      1.68 o 
   2  -2   1     2015.16     2105.75     24.34 o 
   3  -2   1     2502.24     2385.53     80.71 o 
   4  -2   1     1158.87     1307.66    218.73 o 
   5  -2   1        1.42        9.26      5.41 o 
   6  -2   1      675.98      621.90     41.95 o 
   7  -2   1      165.69      182.10     15.12 o 
   8  -2   1       20.85        7.71      6.18 o 
   9  -2   1      107.75      125.57     22.24 o 
  -9  -1   1       36.47       22.63     17.39 o 
  -8  -1   1       42.74       54.64     13.18 o 
  -7  -1   1     2141.48     2137.75     78.14 o 
  -6  -1   1      387.49      390.77     13.17 o 
  -5  -1   1     2010.41     1936.11     48.47 o 
  -4  -1   1      148.16      135.49      5.90 o 
  -3  -1   1       90.82       94.59      4.96 o 
  -2  -1   1     2660.37     2518.79     45.49 o 
  -1  -1   1     4863.44     4199.95     29.39 o 
   1  -1   1        9.66       12.41      0.99 o 
   2  -1   1      123.72      112.48      4.21 o 
   3  -1   1     1299.71     1317.59     16.25 o 
   4  -1   1     1608.72     1700.04     24.65 o 
   5  -1   1      621.36      576.68     16.12 o 
   6  -1   1     1345.18     1395.31     31.76 o 
   7  -1   1        2.45        5.27     10.36 o 
   8  -1   1      466.30      486.94     39.39 o 
   9  -1   1       67.56       87.87     20.03 o 
  -9   0   1      147.72      168.43     23.95 o 
  -8   0   1      144.57      159.86     22.70 o 
  -7   0   1        1.53        1.03      6.32 o 
  -6   0   1       57.25       65.41      5.23 o 
  -5   0   1      654.83      612.12     20.97 o 
  -4   0   1      758.78      739.43     20.58 o 
  -3   0   1     1906.99     1551.20    455.70 o 
  -2   0   1      547.50      383.30    123.86 o 
  -1   0   1     8384.16     4466.99   3003.62 o 
   1   0   1      287.67      276.61      3.91 o 
   2   0   1      456.15      438.62      6.96 o 
   3   0   1      152.53      139.70      4.76 o 
   4   0   1     2448.55     2411.83     27.56 o 
   5   0   1      714.28      708.64     20.23 o 
   6   0   1      163.50      168.81      8.92 o 
   7   0   1      722.99      745.35     51.10 o 
   8   0   1      360.06      382.94     36.42 o 
   9   0   1       18.40       34.08     13.24 o 
  -9   1   1      228.22      251.63     29.37 o 
  -8   1   1       12.64       10.45      5.97 o 
  -7   1   1       60.90       55.62      7.37 o 
  -6   1   1      572.07      555.23     20.56 o 
  -5   1   1      376.12      384.33     15.42 o 
  -4   1   1     3330.90     3104.45     48.15 o 
  -3   1   1      225.03      179.95     44.10 o 
  -2   1   1     7542.34     6279.14     46.01 o 
  -1   1   1      928.87      797.14    103.00 o 
   0   1   1        6.16       29.30      1.89 o 
   1   1   1     6247.36     5463.51     57.69 o 
   2   1   1     2750.88     2790.36     76.08 o 
   3   1   1      651.80      389.75    159.00 o 
   4   1   1     1232.79     1125.41     42.74 o 
   5   1   1       45.05       36.33      2.85 o 
   6   1   1      842.77      864.70     29.43 o 
   7   1   1        9.63        9.70      4.49 o 
   8   1   1      167.47      185.72     25.82 o 
   9   1   1      198.57      262.32     33.38 o 
  -9   2   1        1.46       -1.45      7.99 o 
  -8   2   1      455.63      464.00     38.05 o 
  -7   2   1      681.95      665.72     41.33 o 
  -6   2   1      763.70      708.98     17.74 o 
  -5   2   1     1255.59     1248.98     33.60 o 
  -4   2   1      644.53      729.89     24.88 o 
  -3   2   1      979.34      965.93     13.27 o 
  -2   2   1      724.01      710.84      8.95 o 
  -1   2   1     4040.79     4180.96     28.56 o 
   0   2   1    19573.04    15157.47     71.48 o 
   1   2   1     1213.69     1287.79     24.82 o 
   2   2   1     2752.22     2682.94     76.40 o 
   3   2   1      263.83      227.39     11.90 o 
   4   2   1        8.21        3.19      6.10 o 
   5   2   1      689.30      670.20     35.18 o 
   6   2   1        2.86        3.76      2.72 o 
   7   2   1       72.55       81.56     10.96 o 
   8   2   1      181.41      196.35     16.74 o 
   9   2   1       14.42       14.58      9.55 o 
  -9   3   1      289.52      307.61     25.57 o 
  -8   3   1       19.66        2.01      8.09 o 
  -7   3   1      371.91      337.56     29.42 o 
  -6   3   1      636.16      598.23     15.36 o 
  -5   3   1        0.64        1.23      1.01 o 
  -4   3   1     2350.43     2305.89     35.66 o 
  -3   3   1     1560.24     1604.01     19.22 o 
  -2   3   1      146.68      156.72      5.52 o 
  -1   3   1     1194.74     1225.13     16.51 o 
   0   3   1       72.95       58.37      3.96 o 
   1   3   1       14.68       19.29      1.63 o 
   2   3   1     1454.32     1494.08     39.01 o 
   3   3   1      326.30      397.04     16.01 o 
   4   3   1      973.30      457.85    420.55 o 
   5   3   1      414.43      404.12     30.33 o 
   6   3   1       24.82        9.30     12.43 o 
   7   3   1      433.59      480.47     26.89 o 
   8   3   1        0.37       -1.13      6.10 o 
  -9   4   1       41.30       34.06      8.15 o 
  -8   4   1       68.32       70.52     11.23 o 
  -7   4   1      238.79      251.88     20.36 o 
  -6   4   1       37.28       30.08      5.30 o 
  -5   4   1      368.42      366.70     13.84 o 
  -4   4   1     1191.52     1166.35     29.66 o 
  -3   4   1       36.23       36.62      3.12 o 
  -2   4   1      742.65      782.68     13.46 o 
  -1   4   1       36.05       45.56      3.63 o 
   0   4   1      175.27      171.49     11.11 o 
   1   4   1     2451.41     2590.33    263.26 o 
   2   4   1        4.10        4.19      1.80 o 
   3   4   1      677.37      662.54     15.08 o 
   4   4   1      390.06      439.18     34.96 o 
   5   4   1       72.58       40.09     39.45 o 
   6   4   1       35.48       14.82     27.06 o 
   7   4   1      123.27      142.55     22.92 o 
   8   4   1       28.64       27.27      6.36 o 
  -9   5   1       13.32       10.44      6.51 o 
  -8   5   1      174.89      199.17     28.49 o 
  -7   5   1       54.75       62.02     16.40 o 
  -6   5   1      529.15      523.17     27.87 o 
  -5   5   1      283.26      264.95     18.30 o 
  -4   5   1      137.16      132.54      6.44 o 
  -3   5   1      273.73      258.46      9.28 o 
  -2   5   1      212.56      199.54      8.50 o 
  -1   5   1      236.61      257.50     10.68 o 
   0   5   1      275.85      284.44     35.00 o 
   1   5   1      238.70      278.95     32.72 o 
   2   5   1       76.32       75.31      7.66 o 
   3   5   1      223.91      222.41     12.35 o 
   4   5   1       75.63       81.48      6.84 o 
   5   5   1      639.58      299.06    308.85 o 
   6   5   1      206.00      197.33     26.19 o 
   7   5   1       47.16       61.70     16.39 o 
   8   5   1       38.91       20.93     15.21 o 
  -8   6   1       16.37       21.25      6.79 o 
  -7   6   1       35.47       28.56      7.60 o 
  -6   6   1      187.34      194.38     17.47 o 
  -5   6   1       46.60       39.16      4.35 o 
  -4   6   1      686.34      715.43     24.80 o 
  -3   6   1      424.41      444.97     15.99 o 
  -2   6   1     1055.14     1122.30     24.30 o 
  -1   6   1     1456.64     1534.94     42.07 o 
   0   6   1        1.24        2.59      1.34 o 
   1   6   1      254.24      255.89     24.72 o 
   2   6   1      644.23      634.58     24.87 o 
   3   6   1      328.65      346.72     17.58 o 
   4   6   1       93.32       98.69      8.17 o 
   5   6   1       34.24       47.93     13.68 o 
   6   6   1       10.05       14.63      9.81 o 
   7   6   1       36.12       47.40     15.23 o 
  -8   7   1       79.86      106.25     21.48 o 
  -7   7   1      124.12      150.81     16.79 o 
  -6   7   1        3.39        0.49      4.64 o 
  -5   7   1      627.79      641.02     20.58 o 
  -4   7   1      169.65      169.22     10.96 o 
  -3   7   1      368.95      354.51     15.83 o 
  -2   7   1      285.85      290.66     16.74 o 
  -1   7   1       74.54       80.96      5.43 o 
   0   7   1        7.57        3.76      3.22 o 
   1   7   1       74.55       71.47      9.41 o 
   2   7   1      457.43      459.23     22.81 o 
   3   7   1       10.25       12.82      3.97 o 
   4   7   1      247.64      238.20     30.51 o 
   5   7   1      110.50      107.76     21.85 o 
   6   7   1       50.84       63.99     19.38 o 
  -7   8   1       54.62       61.82     11.95 o 
  -6   8   1       55.53       57.79     10.09 o 
  -5   8   1      486.23      533.53     29.10 o 
  -4   8   1       22.73       29.80      5.13 o 
  -3   8   1      178.32      183.02     12.04 o 
  -2   8   1       95.27       96.84     10.21 o 
  -1   8   1      357.36      366.08     30.40 o 
   0   8   1      572.06      569.12     39.51 o 
   1   8   1      360.85      353.76     28.73 o 
   2   8   1       91.36      105.95     12.25 o 
   3   8   1       20.18       21.18      5.34 o 
   4   8   1       16.38       24.93     11.41 o 
   5   8   1       43.65       68.04     20.23 o 
  -6   9   1       15.18       21.36      7.40 o 
  -5   9   1       14.56       27.25     14.18 o 
  -4   9   1       99.11      111.83     15.37 o 
  -3   9   1        0.53       -2.52      5.82 o 
  -2   9   1      261.83      226.15     25.49 o 
  -1   9   1       18.40       20.78      8.84 o 
   0   9   1        2.72        5.52      3.85 o 
   1   9   1      187.52      178.63     17.12 o 
   2   9   1       84.25       70.94     10.45 o 
   3   9   1       75.44       64.05     15.83 o 
   4   9   1       52.63       29.97     11.65 o 
  -5  10   1      159.56      194.97     31.27 o 
  -4  10   1      111.29      109.80     22.07 o 
  -3  10   1       92.02       88.26     12.63 o 
  -2  10   1      204.60      228.52     20.51 o 
  -1  10   1       51.24       53.66     10.02 o 
   0  10   1       74.57       66.64     11.28 o 
   1  10   1       21.77       25.74      6.62 o 
   2  10   1       10.79       12.59      4.73 o 
   3  10   1       46.01       34.41     11.95 o 
  -3  11   1        2.72        1.34      2.74 o 
  -2  11   1        8.73        3.93      4.13 o 
  -1  11   1       23.97       24.74      7.55 o 
   0  11   1       66.65       66.30     13.04 o 
   1  11   1       11.36       13.42      5.51 o 
  -2 -11   2       12.02       16.16      5.24 o 
  -1 -11   2       41.28       43.26      9.42 o 
   0 -11   2        2.92        7.19     14.57 o 
   1 -11   2        6.97       10.12      7.42 o 
   2 -11   2       60.25       58.77     10.75 o 
   3 -11   2      112.11      118.76     17.54 o 
  -4 -10   2        1.88        2.04      9.23 o 
  -3 -10   2       14.79        6.95      7.90 o 
  -2 -10   2        0.72        0.37      3.83 o 
  -1 -10   2       21.38       22.85      6.22 o 
   0 -10   2      140.70      131.50     15.82 o 
   1 -10   2       87.82       87.35     12.84 o 
   2 -10   2       21.08       27.57      7.53 o 
   3 -10   2        4.95        0.17      3.34 o 
   4 -10   2       15.35       12.53      6.82 o 
   5 -10   2       37.02       55.36     13.29 o 
  -5  -9   2       18.54       33.12     13.33 o 
  -4  -9   2       20.00       16.53      8.91 o 
  -3  -9   2       20.37       26.87      6.88 o 
  -2  -9   2        7.14        4.84      3.67 o 
  -1  -9   2       19.70       12.17      3.63 o 
   0  -9   2      119.80      116.05     13.76 o 
   1  -9   2        6.19        8.88      4.43 o 
   2  -9   2      143.48      152.25     15.53 o 
   3  -9   2      313.69      295.85     17.55 o 
   4  -9   2      462.93      470.29     30.49 o 
   5  -9   2      453.76      450.42     31.65 o 
   6  -9   2        2.30       -1.01      6.01 o 
  -6  -8   2        2.05        2.06      4.93 o 
  -5  -8   2        0.34        1.77      6.28 o 
  -4  -8   2      236.96      229.85     17.57 o 
  -3  -8   2      125.27      123.02     13.14 o 
  -2  -8   2      144.05      141.77     25.75 o 
  -1  -8   2       33.44       24.15      3.45 o 
   0  -8   2       57.02       49.66      8.12 o 
   1  -8   2      456.53      502.44     33.04 o 
   2  -8   2      110.16      106.95     11.90 o 
   3  -8   2      487.05      484.54     20.62 o 
   4  -8   2      158.12      153.92     11.36 o 
   5  -8   2      157.34      144.60     17.83 o 
   6  -8   2      130.08      132.63     16.63 o 
   7  -8   2       70.56       60.11     11.96 o 
  -7  -7   2      119.09      123.13     25.66 o 
  -6  -7   2       30.93       19.87      8.93 o 
  -5  -7   2      116.06       48.42     46.74 o 
  -4  -7   2       24.59       21.52      4.41 o 
  -3  -7   2      109.00      114.22     11.48 o 
  -2  -7   2      331.84      391.65     18.07 o 
  -1  -7   2        4.03        5.57      1.72 o 
   0  -7   2      981.49      963.47     34.22 o 
   1  -7   2      487.67      540.72     33.72 o 
   2  -7   2       40.19       39.14      4.00 o 
   3  -7   2      227.18      222.08      9.88 o 
   4  -7   2        0.21       -0.40      1.38 o 
   5  -7   2      572.62      556.89     23.37 o 
   6  -7   2       60.43       67.08      8.56 o 
   7  -7   2       73.39       81.11     10.51 o 
   8  -7   2      178.22      217.16     21.60 o 
  -7  -6   2        9.74       16.23      8.97 o 
  -6  -6   2       87.73       37.97     42.07 o 
  -5  -6   2       10.92        0.08      3.69 o 
  -4  -6   2      225.03      228.86     23.14 o 
  -3  -6   2      244.03      254.22     17.24 o 
  -2  -6   2      144.08      144.56     12.40 o 
  -1  -6   2      817.86      808.16     45.22 o 
   0  -6   2       11.88        0.74      3.31 o 
   1  -6   2      111.34      105.70      7.52 o 
   2  -6   2      563.27      559.96     14.84 o 
   3  -6   2       21.25       20.23      2.33 o 
   4  -6   2     1036.44     1023.66     24.67 o 
   5  -6   2      657.85      611.62     23.52 o 
   6  -6   2       10.43       11.68      3.62 o 
   7  -6   2      342.45      352.74     26.42 o 
   8  -6   2       21.39       17.79      6.79 o 
  -8  -5   2       20.65       15.65      5.64 o 
  -7  -5   2       78.64       22.72     32.82 o 
  -6  -5   2       31.57        9.48     10.98 o 
  -5  -5   2       71.02       66.90     10.77 o 
  -4  -5   2      652.15      675.74     33.00 o 
  -3  -5   2       15.48        9.59      2.85 o 
  -2  -5   2     2024.85     2046.86     92.81 o 
  -1  -5   2      377.18      368.92     10.69 o 
   0  -5   2      151.71      140.08      7.40 o 
   1  -5   2     2554.00     2522.14     45.98 o 
   2  -5   2      299.45      288.08      8.39 o 
   3  -5   2      613.62      611.34     20.15 o 
   4  -5   2      220.47      203.36     16.13 o 
   5  -5   2       73.22       62.89      7.35 o 
   6  -5   2      398.21      381.84     19.81 o 
   7  -5   2       39.84       51.09      8.49 o 
   8  -5   2      170.71      169.86     17.75 o 
  -8  -4   2       46.64       46.03     12.59 o 
  -7  -4   2       70.50       20.59     28.35 o 
  -6  -4   2      478.99      276.78    230.26 o 
  -5  -4   2      368.65      358.37     16.31 o 
  -4  -4   2       16.29       27.01      3.29 o 
  -3  -4   2       13.23       27.71      4.92 o 
  -2  -4   2     1096.06     1115.00     22.25 o 
  -1  -4   2      219.17      222.71      7.49 o 
   0  -4   2     3365.71     3268.92     34.12 o 
   1  -4   2       15.55       15.53      1.43 o 
   2  -4   2     2034.80     2047.58     31.75 o 
   3  -4   2      241.92      220.59      8.09 o 
   4  -4   2      598.31      615.94     20.47 o 
   5  -4   2      534.78      519.24     20.53 o 
   6  -4   2       28.48       20.83      7.28 o 
   7  -4   2      239.95      229.24     19.09 o 
   8  -4   2      143.22      132.72     15.40 o 
   9  -4   2        2.47       -4.91     10.85 o 
  -9  -3   2       99.65       41.59     59.44 o 
  -8  -3   2       30.07       20.22      8.11 o 
  -7  -3   2       17.04       13.32      5.25 o 
  -6  -3   2      224.66      103.95    107.81 o 
  -5  -3   2       74.80       71.27      6.70 o 
  -4  -3   2     1221.16     1299.74     23.07 o 
  -3  -3   2      262.91      315.78     10.36 o 
  -2  -3   2     1452.04     1489.65     23.06 o 
  -1  -3   2      298.85      326.57     10.27 o 
   0  -3   2      480.25      540.05     12.14 o 
   1  -3   2     2490.86     2527.51     47.64 o 
   2  -3   2      595.05      548.91     11.48 o 
   3  -3   2      290.28      329.03     12.97 o 
   4  -3   2     1771.47     1636.40     31.39 o 
   5  -3   2      437.53      395.90     20.65 o 
   6  -3   2      132.62      122.15     12.17 o 
   7  -3   2      225.05      262.03     18.66 o 
   8  -3   2       10.29        2.30      5.56 o 
   9  -3   2      135.58      142.40     23.46 o 
  -9  -2   2        2.16        0.62      4.67 o 
  -8  -2   2      183.44      178.08     15.88 o 
  -7  -2   2       14.45        5.67      3.34 o 
  -6  -2   2      345.02      320.67     23.78 o 
  -5  -2   2      406.62      401.52     13.03 o 
  -4  -2   2      872.19      915.48     50.33 o 
  -3  -2   2      186.49      248.28      7.87 o 
  -2  -2   2     2142.86     2175.95     48.65 o 
  -1  -2   2     2473.74     2439.04     40.41 o 
   0  -2   2      823.11      793.71     13.07 o 
   1  -2   2     9752.08     8711.11     76.43 o 
   2  -2   2        9.47       15.08      1.27 o 
   3  -2   2     6387.39     6052.36     52.75 o 
   4  -2   2     1474.97     1392.61     32.75 o 
   5  -2   2      227.31      194.86      7.61 o 
   6  -2   2      310.50      258.43     28.61 o 
   7  -2   2       39.96       37.79      7.76 o 
   8  -2   2       77.20       85.83     18.38 o 
   9  -2   2       96.91       97.69     21.50 o 
  -9  -1   2        6.97       12.27      8.56 o 
  -8  -1   2      373.37      384.10     23.09 o 
  -7  -1   2       33.12       38.26      7.95 o 
  -6  -1   2     1561.70     1496.27     38.34 o 
  -5  -1   2      350.55      375.69     16.92 o 
  -4  -1   2      128.47      120.89      6.57 o 
  -3  -1   2     2377.31     2375.97    148.35 o 
  -2  -1   2      633.98      640.47     19.69 o 
  -1  -1   2     1920.56     1902.57     19.85 o 
   0  -1   2     4104.95     3727.10     19.73 o 
   1  -1   2     4626.23     4513.01     30.08 o 
   2  -1   2     1031.11     1035.05     12.59 o 
   3  -1   2       44.98       53.68      2.77 o 
   4  -1   2        3.56        5.60      1.75 o 
   5  -1   2     1456.48     1425.21     32.79 o 
   6  -1   2       65.77       65.51      4.48 o 
   7  -1   2      648.65      681.25     26.97 o 
   8  -1   2       40.75       74.10     17.79 o 
   9  -1   2        8.32       19.69     11.30 o 
  -9   0   2      282.19      332.88     33.65 o 
  -8   0   2       54.04       56.62     13.13 o 
  -7   0   2       51.18       48.08      7.76 o 
  -6   0   2      477.77      472.11     30.73 o 
  -5   0   2       72.71       63.11      5.19 o 
  -4   0   2     1036.51      998.50     37.40 o 
  -3   0   2      478.43      518.76     16.53 o 
  -2   0   2      299.27      292.61      6.04 o 
  -1   0   2     5651.70     5139.93     33.52 o 
   0   0   2      120.53      112.06      3.67 o 
   1   0   2      186.75      177.29      4.02 o 
   2   0   2     2077.54     2075.01     22.40 o 
   3   0   2     1213.49     1238.16     30.34 o 
   4   0   2     3453.25     3418.99     33.64 o 
   5   0   2       28.62       24.96      2.70 o 
   6   0   2      553.29      547.65     15.76 o 
   7   0   2      435.71      467.78     21.27 o 
   8   0   2       13.11       14.09      6.86 o 
   9   0   2      101.01      109.86     22.37 o 
  -9   1   2       30.89       25.73      8.82 o 
  -8   1   2      227.59      167.32    115.10 o 
  -7   1   2      575.22      594.96     34.29 o 
  -6   1   2      487.36      459.35     19.66 o 
  -5   1   2     1587.86     1477.64     32.15 o 
  -4   1   2       11.86       11.68      2.08 o 
  -3   1   2      400.64      388.57      9.81 o 
  -2   1   2     1891.25     1867.40     17.51 o 
  -1   1   2     3536.23     3519.00     19.08 o 
   0   1   2      667.01      689.79     10.35 o 
   1   1   2     1258.16     1263.49     23.05 o 
   2   1   2       75.79       71.63      2.61 o 
   3   1   2     4959.52     4855.30    131.18 o 
   4   1   2      299.70      293.45      8.85 o 
   5   1   2      608.57      603.68     18.51 o 
   6   1   2      560.31      573.01     24.32 o 
   7   1   2       60.79       53.67      8.18 o 
   8   1   2      267.56      270.08     32.13 o 
   9   1   2       58.33       76.24     18.17 o 
  -9   2   2       63.88       65.27     10.70 o 
  -8   2   2      311.38      339.40     24.25 o 
  -7   2   2        3.56        1.01      4.60 o 
  -6   2   2      198.00      206.65      8.66 o 
  -5   2   2      470.10      455.72     12.48 o 
  -4   2   2     1086.88     1141.28     21.02 o 
  -3   2   2     1571.96     1526.48     44.92 o 
  -2   2   2       85.72       99.58      3.61 o 
  -1   2   2     3091.06     3233.54     41.10 o 
   0   2   2    29435.66    23116.63    973.75 o 
   1   2   2        6.26        6.51      1.38 o 
   2   2   2     1017.69      961.89     26.97 o 
   3   2   2      247.77      256.71     25.09 o 
   4   2   2      366.52      146.33    158.66 o 
   5   2   2      822.84      739.68     36.06 o 
   6   2   2      129.69      122.69     12.39 o 
   7   2   2      821.58      904.37     35.00 o 
   8   2   2       61.22       68.36     15.75 o 
  -9   3   2      167.69      188.52     20.48 o 
  -8   3   2       19.68       18.35      5.90 o 
  -7   3   2      381.76      393.52     25.16 o 
  -6   3   2     1111.05     1075.23     24.87 o 
  -5   3   2      358.77      368.46     12.64 o 
  -4   3   2     2162.27     2127.02     32.52 o 
  -3   3   2      231.13      242.80      7.93 o 
  -2   3   2     2127.91     2104.53     41.75 o 
  -1   3   2      107.67      117.24      5.74 o 
   0   3   2     4888.69     5182.40     79.20 o 
   1   3   2     1535.86     1504.86     25.76 o 
   2   3   2      358.14      359.07     28.85 o 
   3   3   2     1087.98     1096.05     72.31 o 
   4   3   2      609.49      270.59    264.55 o 
   5   3   2        2.64        1.25      3.41 o 
   6   3   2       74.35       65.08     11.29 o 
   7   3   2        9.03        8.78      9.50 o 
   8   3   2       29.42       35.05      7.00 o 
  -9   4   2        3.97       -6.88      8.45 o 
  -8   4   2      224.36      211.37     30.57 o 
  -7   4   2       29.23       35.90     11.61 o 
  -6   4   2      673.70      752.28     93.24 o 
  -5   4   2      275.28      265.88     11.02 o 
  -4   4   2      338.24      362.53     10.57 o 
  -3   4   2      521.10      499.88     12.39 o 
  -2   4   2      619.39      617.78     13.88 o 
  -1   4   2        0.76        4.09      1.18 o 
   0   4   2     1731.57     1862.23     37.62 o 
   1   4   2      492.61      485.64     17.89 o 
   2   4   2      837.38      203.02    388.21 o 
   3   4   2      573.61      583.41     11.33 o 
   4   4   2       49.00       15.38     30.61 o 
   5   4   2      378.02      190.00    183.01 o 
   6   4   2        2.02       -4.12      6.13 o 
   7   4   2        5.15       -9.14     10.08 o 
   8   4   2      117.93      135.81     16.28 o 
  -9   5   2      162.71      163.83     28.86 o 
  -8   5   2      121.38      104.46     20.75 o 
  -7   5   2      160.67      160.01     28.64 o 
  -6   5   2      472.89      437.21     25.91 o 
  -5   5   2        7.08       -0.17      3.20 o 
  -4   5   2     1507.55     1592.07     44.88 o 
  -3   5   2       56.03       52.07      5.39 o 
  -2   5   2        2.65        2.91      1.62 o 
  -1   5   2      209.38      203.45     13.20 o 
   0   5   2      552.40      559.65     21.79 o 
   1   5   2      493.03      483.43     43.10 o 
   2   5   2      187.74      173.44     18.23 o 
   3   5   2        5.39        4.83      2.39 o 
   4   5   2      237.14      232.70     24.96 o 
   5   5   2      363.63      318.77     31.16 o 
   6   5   2        0.92       -1.54      7.65 o 
   7   5   2      174.97      158.26     23.44 o 
  -8   6   2        7.48       13.66      6.33 o 
  -7   6   2       43.63       43.96      9.36 o 
  -6   6   2        4.34        2.99      3.67 o 
  -5   6   2       12.02        8.96      4.08 o 
  -4   6   2      249.62      247.74     12.86 o 
  -3   6   2      263.62      281.77     19.76 o 
  -2   6   2      733.48      762.89     26.64 o 
  -1   6   2       10.57        6.38      3.26 o 
   0   6   2       17.02       32.53     15.78 o 
   1   6   2      957.15      917.92     46.19 o 
   2   6   2       26.81       13.52      4.37 o 
   3   6   2      887.86      870.70     53.10 o 
   4   6   2      131.72      113.74     17.86 o 
   5   6   2        1.07      -11.12     11.12 o 
   6   6   2       27.99       21.72      6.94 o 
   7   6   2        8.19       -1.47      9.68 o 
  -8   7   2      108.31      150.20     27.05 o 
  -7   7   2       29.37       31.86      8.09 o 
  -6   7   2      445.78      428.59     27.00 o 
  -5   7   2      102.60      118.00      9.50 o 
  -4   7   2      249.73      237.83     13.47 o 
  -3   7   2      309.78      323.06     15.67 o 
  -2   7   2      133.38      147.98     12.31 o 
  -1   7   2       43.80       39.68      6.87 o 
   0   7   2      240.32      219.76     23.88 o 
   1   7   2       69.31       56.56     11.50 o 
   2   7   2       14.73       12.56      3.60 o 
   3   7   2      219.34      217.67     15.17 o 
   4   7   2       52.37       51.05     12.62 o 
   5   7   2      140.75      121.48     21.27 o 
   6   7   2       28.82       15.00      4.71 o 
  -7   8   2       28.64       27.54      7.80 o 
  -6   8   2      190.55      192.14     19.05 o 
  -5   8   2        1.20        5.57      8.65 o 
  -4   8   2      226.11      240.57     14.45 o 
  -3   8   2       17.76       14.66      4.37 o 
  -2   8   2       21.14       25.48      5.77 o 
  -1   8   2      391.18      383.52     32.64 o 
   0   8   2       27.41       34.42     10.47 o 
   1   8   2       62.26       69.90     14.06 o 
   2   8   2       41.08       30.60      6.38 o 
   3   8   2        8.05        6.72      5.15 o 
   4   8   2       15.59       20.31      8.82 o 
   5   8   2        7.91       -5.30      8.77 o 
  -6   9   2        0.77       -1.69      6.68 o 
  -5   9   2       54.69       66.59     19.19 o 
  -4   9   2      123.19      125.01     13.85 o 
  -3   9   2       74.82       65.21     10.26 o 
  -2   9   2       51.98       54.45     13.61 o 
  -1   9   2       14.29       14.22      7.03 o 
   0   9   2        2.89       -6.09      7.60 o 
   1   9   2      210.01      192.05     17.89 o 
   2   9   2        4.98        4.11      2.57 o 
   3   9   2       43.23       55.00     14.68 o 
   4   9   2       93.60       86.49     20.66 o 
  -5  10   2       74.87      101.70     23.50 o 
  -4  10   2        5.03       -0.85      5.21 o 
  -3  10   2       35.47       31.53      8.08 o 
  -2  10   2       12.02       13.85      9.21 o 
  -1  10   2      169.37      166.35     24.40 o 
   0  10   2       79.16       91.69     13.54 o 
   1  10   2       48.73       46.51      9.20 o 
   2  10   2       38.16       36.41     14.36 o 
   3  10   2        8.08        3.56      5.65 o 
  -2  11   2       40.72       34.16     15.24 o 
  -1  11   2        9.49       10.04      5.03 o 
   0  11   2        4.91        5.91      5.55 o 
  -2 -11   3       27.70       22.17      9.69 o 
  -1 -11   3       23.56       21.73      6.93 o 
   0 -11   3       32.09       45.02     10.77 o 
   1 -11   3       25.76       33.23      8.95 o 
   2 -11   3       10.23        4.02     11.72 o 
   3 -11   3       89.03      107.77     21.21 o 
  -4 -10   3       30.09        6.37      7.02 o 
  -3 -10   3       66.48       72.25     11.44 o 
  -2 -10   3       15.63       11.17      6.82 o 
  -1 -10   3      187.42      203.41     19.77 o 
   0 -10   3      194.21      190.32     18.96 o 
   1 -10   3        2.04       -0.56      7.73 o 
   2 -10   3      119.77      121.75     13.94 o 
   3 -10   3       27.69       29.86      6.29 o 
   4 -10   3       13.36       16.11      6.61 o 
   5 -10   3        7.40       10.46      5.51 o 
  -5  -9   3        0.24      -10.23     10.23 o 
  -4  -9   3      207.15      189.97     28.51 o 
  -3  -9   3        4.62        5.87     11.00 o 
  -2  -9   3       26.21       12.10      4.22 o 
  -1  -9   3      171.81      173.04     17.04 o 
   0  -9   3       13.25        7.27      4.10 o 
   1  -9   3       30.96       30.81      6.75 o 
   2  -9   3        2.01        6.96      4.09 o 
   3  -9   3        9.09        9.30      4.71 o 
   4  -9   3      161.00      168.38     19.07 o 
   5  -9   3        7.08        4.13      3.58 o 
   6  -9   3       63.77       69.90     13.09 o 
  -6  -8   3        1.48      -10.51     10.51 o 
  -5  -8   3        3.87       -6.98      6.98 o 
  -4  -8   3       31.54       16.98     11.02 o 
  -3  -8   3       37.68       35.69      9.36 o 
  -2  -8   3       40.27       33.91     12.01 o 
  -1  -8   3       21.86       19.79      7.30 o 
   0  -8   3      243.67      249.73     18.57 o 
   1  -8   3      258.62      255.49     18.34 o 
   2  -8   3       99.95       99.65     11.60 o 
   3  -8   3      295.10      303.65     16.63 o 
   4  -8   3      170.61      167.68     18.50 o 
   5  -8   3       10.95       17.96      7.11 o 
   6  -8   3       84.78       93.78     14.12 o 
   7  -8   3        3.75        1.70      4.67 o 
  -7  -7   3        2.68      -12.78     12.78 o 
  -6  -7   3       21.47        8.47     10.39 o 
  -5  -7   3       21.35        2.89      9.06 o 
  -4  -7   3       37.01       34.80      6.51 o 
  -3  -7   3      422.30      450.27     24.66 o 
  -2  -7   3      128.08      111.09      9.97 o 
  -1  -7   3      174.58      149.62     14.08 o 
   0  -7   3      685.36      715.22     30.25 o 
   1  -7   3       25.98       15.96      5.57 o 
   2  -7   3      682.57      655.22     26.98 o 
   3  -7   3       37.93       39.56      3.90 o 
   4  -7   3      947.41      941.96     20.40 o 
   5  -7   3      592.45      596.13     35.62 o 
   6  -7   3        2.66        4.31      2.68 o 
   7  -7   3      140.34      141.87     13.42 o 
  -7  -6   3       10.25        1.50      6.42 o 
  -6  -6   3       56.43       47.51      8.53 o 
  -5  -6   3       25.45       20.75      5.62 o 
  -4  -6   3      556.71      549.88     24.82 o 
  -3  -6   3        4.53        2.33      4.38 o 
  -2  -6   3      445.60      416.35     13.46 o 
  -1  -6   3      698.68      697.19     14.20 o 
   0  -6   3        3.10        1.30      2.22 o 
   1  -6   3      539.77      565.64     28.55 o 
   2  -6   3      430.73      419.34     12.05 o 
   3  -6   3      207.99      186.43      8.45 o 
   4  -6   3      722.77      723.40     17.65 o 
   5  -6   3      120.42      114.32     13.58 o 
   6  -6   3      431.05      450.91     28.38 o 
   7  -6   3       81.66       96.99     13.86 o 
   8  -6   3       53.32       52.52     10.13 o 
  -8  -5   3       36.75       13.10      8.60 o 
  -7  -5   3      211.04      109.10     97.55 o 
  -6  -5   3       34.42       11.76     16.56 o 
  -5  -5   3      264.59      268.53     17.12 o 
  -4  -5   3       18.26       16.79      4.25 o 
  -3  -5   3      760.95      769.54     27.51 o 
  -2  -5   3      854.97      844.26     29.91 o 
  -1  -5   3      308.48      353.66      9.99 o 
   0  -5   3     1840.85     1788.43     29.39 o 
   1  -5   3      639.02      641.00     18.23 o 
   2  -5   3      456.08      431.97     15.59 o 
   3  -5   3      261.34      253.82     16.32 o 
   4  -5   3        0.25        0.79      0.58 o 
   5  -5   3      480.86      453.19     20.69 o 
   6  -5   3      157.14      177.15     13.69 o 
   7  -5   3        2.58        5.00      3.72 o 
   8  -5   3      282.54      296.63     24.74 o 
  -8  -4   3        9.52        8.21      9.81 o 
  -7  -4   3       88.96       95.02     12.34 o 
  -6  -4   3      347.31      181.96    174.93 o 
  -5  -4   3        1.07       -0.29      1.13 o 
  -4  -4   3       26.69       27.00      3.65 o 
  -3  -4   3      374.38      387.33     15.64 o 
  -2  -4   3        1.07        4.04      2.21 o 
  -1  -4   3     1957.55     2019.52     37.29 o 
   0  -4   3      328.87      337.01     12.09 o 
   1  -4   3       73.20       67.58      3.45 o 
   2  -4   3      905.65      864.85     17.51 o 
   3  -4   3        7.43        7.07      1.59 o 
   4  -4   3      778.02      739.25     24.64 o 
   5  -4   3      431.42      418.63     18.45 o 
   6  -4   3       55.91       55.93      7.28 o 
   7  -4   3      681.89      666.53     33.02 o 
   8  -4   3        5.41        1.67     11.86 o 
  -9  -3   3       80.47       39.51     46.90 o 
  -8  -3   3        9.17        5.19      3.50 o 
  -7  -3   3       92.07       88.03     11.10 o 
  -6  -3   3      392.02      406.83     21.97 o 
  -5  -3   3      156.06      157.60     10.94 o 
  -4  -3   3     2091.61     2215.66     34.48 o 
  -3  -3   3       52.32       78.56      5.80 o 
  -2  -3   3     3273.71     3428.23     37.41 o 
  -1  -3   3       70.27       72.54      3.89 o 
   0  -3   3     3987.91     3870.02     49.78 o 
   1  -3   3     1333.03     1407.56     33.02 o 
   2  -3   3      128.35      124.87      5.44 o 
   3  -3   3     2007.94     1825.27     34.11 o 
   4  -3   3      689.91      646.09     19.83 o 
   5  -3   3      216.50      208.77     14.62 o 
   6  -3   3      528.21      507.54     25.39 o 
   7  -3   3       38.42       48.73      8.41 o 
   8  -3   3      229.09      195.90     26.92 o 
   9  -3   3      156.59      164.45     26.53 o 
  -9  -2   3       14.81        3.86      6.15 o 
  -8  -2   3       37.58       48.03      8.38 o 
  -7  -2   3        2.38        1.29      2.68 o 
  -6  -2   3      295.54      296.33     17.80 o 
  -5  -2   3      619.96      651.44     18.53 o 
  -4  -2   3       24.38       30.95      4.42 o 
  -3  -2   3       36.14       27.38      3.16 o 
  -2  -2   3      502.64      504.87     11.59 o 
  -1  -2   3      490.12      518.29      9.49 o 
   0  -2   3     8970.39     8410.13     82.39 o 
   1  -2   3      697.76      746.25     13.21 o 
   2  -2   3     2392.17     2431.10     42.32 o 
   3  -2   3      411.64      392.92      8.95 o 
   4  -2   3       28.40       47.02      2.92 o 
   5  -2   3      122.28      114.47      4.85 o 
   6  -2   3      183.00      162.99      8.06 o 
   7  -2   3       39.48       30.39      6.33 o 
   8  -2   3      316.36      319.77     34.93 o 
   9  -2   3       13.34       15.01      8.85 o 
  -9  -1   3       23.65       26.07     11.38 o 
  -8  -1   3      121.01      139.76     17.17 o 
  -7  -1   3      317.09      320.73     19.47 o 
  -6  -1   3      232.90      247.51     15.48 o 
  -5  -1   3       30.41       35.00      5.06 o 
  -4  -1   3      328.77      337.28     12.42 o 
  -3  -1   3      978.87      903.38     23.54 o 
  -2  -1   3      148.54      163.56      7.27 o 
  -1  -1   3     1523.71     1611.65     18.76 o 
   0  -1   3     2529.49     2451.04     28.42 o 
   1  -1   3     2260.21     2235.08     32.23 o 
   2  -1   3      871.14      880.55     11.90 o 
   3  -1   3      220.99      264.90      6.95 o 
   4  -1   3     1462.61     1369.37     22.05 o 
   5  -1   3      631.91      666.05     14.23 o 
   6  -1   3      302.03      307.69     11.26 o 
   7  -1   3       37.80       61.17     15.04 o 
   8  -1   3       17.86       32.48     14.98 o 
   9  -1   3       70.20       83.16     18.73 o 
  -9   0   3       32.35       47.24     11.17 o 
  -8   0   3       95.15       46.21     49.61 o 
  -7   0   3       32.78       27.36      5.06 o 
  -6   0   3       24.20       12.86      5.21 o 
  -5   0   3      513.10      502.85     17.03 o 
  -4   0   3     3036.50     2920.86     40.15 o 
  -3   0   3        9.64        9.43      1.88 o 
  -2   0   3     5221.58     4749.71     55.34 o 
  -1   0   3      492.37      528.04     14.80 o 
   0   0   3      402.27      470.74     12.03 o 
   1   0   3      767.12      802.13     12.42 o 
   2   0   3      367.25      389.10     11.23 o 
   3   0   3     5065.54     5036.27    290.07 o 
   4   0   3       66.57       66.53      4.30 o 
   5   0   3      181.37      170.04      8.43 o 
   6   0   3      997.93      975.86     20.87 o 
   7   0   3      101.20      102.96     18.31 o 
   8   0   3      233.08      236.82     30.16 o 
   9   0   3       91.23      104.39     22.84 o 
  -9   1   3        3.69        7.54      3.43 o 
  -8   1   3      254.10      264.97     20.89 o 
  -7   1   3      594.56      580.48     21.74 o 
  -6   1   3      793.11      754.47     22.91 o 
  -5   1   3      351.83      307.92     13.04 o 
  -4   1   3       67.17       74.07      5.51 o 
  -3   1   3      359.18      328.66      7.99 o 
  -2   1   3     1238.25     1297.26     89.82 o 
  -1   1   3     2688.93     2831.42     28.82 o 
   0   1   3    15038.49    12738.65     57.82 o 
   1   1   3      139.06      150.17      5.98 o 
   2   1   3     3119.66     2943.80     59.13 o 
   3   1   3      364.38      361.42      8.32 o 
   4   1   3       86.31       76.53      5.40 o 
   5   1   3      798.51      787.04     27.13 o 
   6   1   3       48.59       45.18      7.01 o 
   7   1   3      168.58      164.69     14.03 o 
   8   1   3      117.22      142.83     24.07 o 
  -9   2   3      287.67      299.24     24.78 o 
  -8   2   3       53.47       40.79      6.90 o 
  -7   2   3      403.36      388.45     17.32 o 
  -6   2   3      278.93      276.98     13.50 o 
  -5   2   3        5.14        4.75      1.74 o 
  -4   2   3     1801.93     1822.78     36.16 o 
  -3   2   3      723.08      737.75     23.44 o 
  -2   2   3      668.89      713.14     13.53 o 
  -1   2   3     3563.93     3778.08     97.78 o 
   0   2   3       61.29       58.62      4.02 o 
   1   2   3      148.33      142.81      6.59 o 
   2   2   3      285.03      287.73     12.02 o 
   3   2   3       80.08       75.98      4.74 o 
   4   2   3     2612.09     1246.61   1279.74 o 
   5   2   3       42.66       33.40      8.40 o 
   6   2   3      224.56      234.75     17.42 o 
   7   2   3      201.65      226.72     18.38 o 
   8   2   3        0.67        6.49      8.10 o 
  -9   3   3       22.20        7.62     15.51 o 
  -8   3   3       78.62       83.35     12.40 o 
  -7   3   3      127.29      124.83     13.64 o 
  -6   3   3        5.96        6.82      3.28 o 
  -5   3   3      884.73      883.64     30.54 o 
  -4   3   3      614.00      647.99     20.16 o 
  -3   3   3      724.89      716.05     14.94 o 
  -2   3   3     2190.70     2243.73     33.18 o 
  -1   3   3     1643.61     1949.97     36.87 o 
   0   3   3      293.98      294.41     12.10 o 
   1   3   3     2468.37     2340.97     37.13 o 
   2   3   3       87.96       86.82      5.93 o 
   3   3   3     1113.94     1102.61     24.58 o 
   4   3   3        1.13       -1.21      3.65 o 
   5   3   3      112.37      122.72     17.37 o 
   6   3   3      443.58      431.69     33.93 o 
   7   3   3       31.72       35.45      7.88 o 
   8   3   3      351.84      370.81     40.24 o 
  -9   4   3       46.37       49.32     16.90 o 
  -8   4   3      156.06      182.02     28.77 o 
  -7   4   3        9.53        7.67      4.59 o 
  -6   4   3      603.84      616.78     75.83 o 
  -5   4   3      165.52      168.08      9.88 o 
  -4   4   3      223.68      206.40     10.74 o 
  -3   4   3      400.77      386.83     14.35 o 
  -2   4   3       92.45      106.56      7.36 o 
  -1   4   3     5185.82     5138.00    156.56 o 
   0   4   3     6864.65     7259.04    140.94 o 
   1   4   3     2220.22     2295.83     45.19 o 
   2   4   3     1005.66     1049.25     26.34 o 
   3   4   3      108.52       88.07      7.65 o 
   4   4   3      194.54      187.27     21.76 o 
   5   4   3      185.19      179.73     22.43 o 
   6   4   3       68.91       78.06     15.23 o 
   7   4   3       45.79       65.08     15.36 o 
   8   4   3       14.28       13.29      6.08 o 
  -8   5   3       75.53       61.68     18.42 o 
  -7   5   3      422.26      467.91     36.29 o 
  -6   5   3      333.00      329.32     22.78 o 
  -5   5   3      410.61      416.02     23.60 o 
  -4   5   3     2355.75     2393.59     46.87 o 
  -3   5   3      157.98      157.91      9.94 o 
  -2   5   3      416.85      402.49     16.00 o 
  -1   5   3      133.37      122.64     10.98 o 
   0   5   3      422.57      430.15     20.58 o 
   1   5   3        6.98        4.45      3.08 o 
   2   5   3       13.87       16.10      3.12 o 
   3   5   3      181.03      208.60     18.60 o 
   4   5   3      394.69      383.06     33.25 o 
   5   5   3        7.70        1.21      5.61 o 
   6   5   3        2.21       -2.21      7.80 o 
   7   5   3        3.93        2.24      6.45 o 
  -8   6   3       55.20       59.86     16.21 o 
  -7   6   3       16.61       23.67      6.90 o 
  -6   6   3        2.92        3.17      3.29 o 
  -5   6   3       22.77       21.23      4.05 o 
  -4   6   3      696.76      702.51     22.43 o 
  -3   6   3      337.74      327.86     15.29 o 
  -2   6   3      297.89      318.68     15.27 o 
  -1   6   3       88.97       94.43     10.42 o 
   0   6   3      442.94      676.16    211.15 o 
   1   6   3      333.12      333.04     15.47 o 
   2   6   3      835.73      832.53     47.91 o 
   3   6   3        4.19       -5.05      9.05 o 
   4   6   3       13.58       10.15      3.56 o 
   5   6   3       61.83       66.45     16.01 o 
   6   6   3       12.39        3.71      4.54 o 
  -7   7   3       46.98       36.78      9.36 o 
  -6   7   3      166.13      169.77     17.59 o 
  -5   7   3       63.36       53.32      6.32 o 
  -4   7   3      160.40      168.13     12.17 o 
  -3   7   3        3.50        1.60      2.38 o 
  -2   7   3       17.19       14.47      4.73 o 
  -1   7   3      307.59      331.74     20.52 o 
   0   7   3      122.97      122.47     17.92 o 
   1   7   3      246.66      237.63      8.89 o 
   2   7   3      198.34      178.50     24.19 o 
   3   7   3        0.75        0.78      2.13 o 
   4   7   3      213.95      194.94     26.70 o 
   5   7   3      167.47      157.44     24.97 o 
   6   7   3       10.13        3.64      3.97 o 
  -7   8   3        3.75        2.45      3.55 o 
  -6   8   3       41.52       42.20      8.71 o 
  -5   8   3       99.22       95.53     13.27 o 
  -4   8   3      233.79      258.62     15.90 o 
  -3   8   3       43.35       41.36      6.14 o 
  -2   8   3      717.52      694.12     30.54 o 
  -1   8   3      245.34      239.48     33.80 o 
   0   8   3       28.29       20.12      7.05 o 
   1   8   3      154.73      166.84     23.54 o 
   2   8   3       99.41       84.33     17.62 o 
   3   8   3      185.16      185.26     27.59 o 
   4   8   3        3.76        1.02      5.57 o 
   5   8   3        1.92       -1.46      5.43 o 
  -6   9   3       90.69       75.71     18.44 o 
  -5   9   3       83.82      106.45     23.01 o 
  -4   9   3        0.83        1.49      4.30 o 
  -3   9   3       98.60       97.19     12.45 o 
  -2   9   3       15.03       16.74      4.97 o 
  -1   9   3        0.57       -2.85      4.52 o 
   0   9   3       55.92       58.39     14.22 o 
   1   9   3        1.89       -0.63      4.24 o 
   2   9   3        6.80        3.52      3.53 o 
   3   9   3        5.37        4.33      5.92 o 
   4   9   3        0.86        9.42     11.58 o 
  -4  10   3        5.75        9.84      8.70 o 
  -3  10   3        0.60        1.89      7.53 o 
  -2  10   3        0.40       -2.03     10.71 o 
  -1  10   3      111.19      117.18     22.22 o 
   0  10   3       32.96       30.87     11.16 o 
   1  10   3       68.44       69.77     12.37 o 
   2  10   3       43.95       33.97     13.31 o 
  -2 -11   4       14.04        3.35      3.71 o 
  -1 -11   4       13.88       15.94      7.50 o 
   0 -11   4        1.73       11.34      6.09 o 
   1 -11   4       86.13       77.57     13.08 o 
   2 -11   4       64.93       57.44     10.85 o 
   3 -11   4       61.98       62.76     13.13 o 
  -4 -10   4        2.25       -3.14      9.05 o 
  -3 -10   4       15.01        4.88      5.22 o 
  -2 -10   4       66.87       78.24     11.65 o 
  -1 -10   4      224.66      225.67     22.58 o 
   0 -10   4       24.46       22.30      6.27 o 
   1 -10   4       25.84       28.47      8.05 o 
   2 -10   4        4.40        1.50      8.28 o 
   3 -10   4       56.76       44.37     11.24 o 
   4 -10   4        2.73        3.52      4.95 o 
   5 -10   4       51.46       49.48     10.84 o 
  -5  -9   4       25.56       16.06      6.28 o 
  -4  -9   4       18.08       10.78      5.07 o 
  -3  -9   4       50.98       45.80     16.01 o 
  -2  -9   4        3.00       -1.51      6.12 o 
  -1  -9   4        7.62        5.41     11.51 o 
   0  -9   4       22.03       19.52      4.87 o 
   1  -9   4       57.11       56.27      8.90 o 
   2  -9   4      130.46      114.94     13.60 o 
   3  -9   4      551.09      574.99     24.56 o 
   4  -9   4       77.60       80.09     13.39 o 
   5  -9   4        7.39        5.26      4.84 o 
   6  -9   4       41.56       42.26      9.47 o 
  -6  -8   4       19.86        7.32      4.63 o 
  -5  -8   4       79.69       51.61     13.22 o 
  -4  -8   4        0.09        0.18      2.41 o 
  -3  -8   4      224.96      238.87     19.13 o 
  -2  -8   4       12.08        8.37      3.06 o 
  -1  -8   4      160.14      155.63     15.61 o 
   0  -8   4      234.35      227.17     18.84 o 
   1  -8   4        1.92       -4.14      4.81 o 
   2  -8   4      230.76      238.21     17.81 o 
   3  -8   4       23.02       18.22      4.00 o 
   4  -8   4        0.55       -4.42      4.42 o 
   5  -8   4      121.15      135.95     17.37 o 
   6  -8   4       34.04       37.19      8.71 o 
   7  -8   4       50.66       66.20     12.89 o 
  -7  -7   4        4.83       -4.74      6.86 o 
  -6  -7   4        8.62        2.27      5.82 o 
  -5  -7   4        3.94        1.67      2.40 o 
  -4  -7   4      139.88      143.13     13.75 o 
  -3  -7   4      125.35      127.04      9.52 o 
  -2  -7   4       11.90       11.19      2.00 o 
  -1  -7   4      774.21      760.26     23.96 o 
   0  -7   4        8.59        7.68      2.30 o 
   1  -7   4      253.54      250.22     17.67 o 
   2  -7   4      185.00      177.39     14.41 o 
   3  -7   4       91.73       80.07      5.47 o 
   4  -7   4     1076.22     1064.94     30.21 o 
   5  -7   4      199.07      178.95     17.93 o 
   6  -7   4       62.08       71.80     11.86 o 
   7  -7   4       54.20       57.96     11.29 o 
  -7  -6   4       39.04       33.14     15.80 o 
  -6  -6   4        0.07        3.48      4.92 o 
  -5  -6   4      141.07      149.03     15.46 o 
  -4  -6   4      233.54      216.87     18.14 o 
  -3  -6   4       23.54       26.70      4.32 o 
  -2  -6   4      241.25      242.97     11.70 o 
  -1  -6   4        8.37        9.35      2.30 o 
   0  -6   4       16.50       12.04      2.26 o 
   1  -6   4      703.27      664.34     20.64 o 
   2  -6   4       75.61       69.17      3.77 o 
   3  -6   4     1726.38     1716.89     33.70 o 
   4  -6   4       10.68       10.64      1.87 o 
   5  -6   4       79.01       84.65     11.50 o 
   6  -6   4      283.98      289.09     18.46 o 
   7  -6   4       10.23       11.76      6.23 o 
   8  -6   4      184.28      196.44     22.22 o 
  -8  -5   4       38.33       42.97     10.31 o 
  -7  -5   4       22.99       16.70      8.03 o 
  -6  -5   4       27.36       24.08      7.34 o 
  -5  -5   4       76.30       74.31      8.79 o 
  -4  -5   4      300.07      301.87     29.04 o 
  -3  -5   4      631.87      624.07     20.31 o 
  -2  -5   4        1.22        1.65      1.48 o 
  -1  -5   4      281.59      283.68      8.73 o 
   0  -5   4     2914.73     2996.72     41.46 o 
   1  -5   4       82.71       72.37      6.35 o 
   2  -5   4      519.04      507.81     15.36 o 
   3  -5   4       66.41       67.17      6.09 o 
   4  -5   4      476.15      491.32     10.27 o 
   5  -5   4     1530.65     1496.89     46.63 o 
   6  -5   4        4.58        1.43      2.70 o 
   7  -5   4      322.31      313.02     24.90 o 
   8  -5   4      173.33      188.81     19.92 o 
  -8  -4   4        3.55        6.34      3.72 o 
  -7  -4   4      175.73      180.61     22.00 o 
  -6  -4   4       29.88       13.82      9.31 o 
  -5  -4   4       78.80       70.12      8.53 o 
  -4  -4   4      758.27      778.51     71.69 o 
  -3  -4   4       26.78       23.07      3.99 o 
  -2  -4   4     2384.20     2460.78     85.28 o 
  -1  -4   4     1644.18     1829.29     50.35 o 
   0  -4   4      194.18      246.96     11.16 o 
   1  -4   4     1351.24     1361.32     28.40 o 
   2  -4   4     1192.72     1149.47     21.02 o 
   3  -4   4      169.46      175.47      6.31 o 
   4  -4   4     1111.81     1094.66     22.74 o 
   5  -4   4      106.86      100.99      9.18 o 
   6  -4   4      374.75      410.50     21.19 o 
   7  -4   4       29.31       30.75      5.95 o 
   8  -4   4       30.92       23.35      8.64 o 
  -9  -3   4        2.14       -0.39      4.51 o 
  -8  -3   4      158.10      152.50     15.60 o 
  -7  -3   4      378.68      392.49     22.85 o 
  -6  -3   4      154.92      137.69     12.55 o 
  -5  -3   4      893.55      547.90    430.88 o 
  -4  -3   4       40.35       40.68      5.00 o 
  -3  -3   4      660.41      651.04     25.10 o 
  -2  -3   4      697.73      725.16     23.78 o 
  -1  -3   4       77.59       90.90      4.85 o 
   0  -3   4      207.19      270.26      6.74 o 
   1  -3   4     2715.74     2741.71     36.83 o 
   2  -3   4       33.42       28.11      2.73 o 
   3  -3   4      646.45      650.77     20.19 o 
   4  -3   4       44.88       42.87      3.65 o 
   5  -3   4      450.93      417.49     11.61 o 
   6  -3   4      467.64      485.54     24.86 o 
   7  -3   4      114.09      107.04     11.98 o 
   8  -3   4      562.78      527.34     44.81 o 
  -9  -2   4       34.70       44.27     10.85 o 
  -8  -2   4       28.87       19.37      8.02 o 
  -7  -2   4        1.61       -0.54      2.61 o 
  -6  -2   4      614.87      641.47     25.20 o 
  -5  -2   4      235.72      220.08     10.57 o 
  -4  -2   4        7.22        2.50      1.76 o 
  -3  -2   4       46.84       34.18      4.25 o 
  -2  -2   4        8.61       10.54      1.72 o 
  -1  -2   4     4047.96     4205.21     28.92 o 
   0  -2   4      119.43      142.58      4.72 o 
   1  -2   4     2558.79     2508.95     66.92 o 
   2  -2   4      515.27      496.99     14.43 o 
   3  -2   4      155.12      165.65      6.51 o 
   4  -2   4     1140.37     1093.39     20.75 o 
   5  -2   4      457.33      481.99     14.02 o 
   6  -2   4        1.61        1.69      3.42 o 
   7  -2   4      440.54      483.64     39.01 o 
   8  -2   4       85.43       96.41     19.19 o 
  -9  -1   4      111.21      136.65     16.30 o 
  -8  -1   4       30.67       23.57      8.12 o 
  -7  -1   4       29.62       32.67      5.33 o 
  -6  -1   4       18.60       11.99      3.60 o 
  -5  -1   4      251.87      243.88     11.97 o 
  -4  -1   4     1934.92     1923.90     53.57 o 
  -3  -1   4     1280.30     1415.75     20.14 o 
  -2  -1   4     3016.90     3082.74     57.53 o 
  -1  -1   4       97.46      105.66      5.54 o 
   0  -1   4     2279.79     2372.30     34.53 o 
   1  -1   4     2245.75     2252.35     32.99 o 
   2  -1   4       45.94       46.55      2.60 o 
   3  -1   4      379.75      350.83      8.42 o 
   4  -1   4     1140.99     1123.54     25.43 o 
   5  -1   4        9.57        8.55      1.47 o 
   6  -1   4      314.11      324.56     13.47 o 
   7  -1   4        1.93       -1.64      5.38 o 
   8  -1   4       21.70       33.38     13.55 o 
  -9   0   4       11.86        7.08      4.10 o 
  -8   0   4       97.12      105.78     10.22 o 
  -7   0   4       23.83       24.52      4.20 o 
  -6   0   4      683.94      673.77     21.85 o 
  -5   0   4     1492.36     1449.56     46.06 o 
  -4   0   4       41.72       41.06      4.88 o 
  -3   0   4      475.84      445.07     13.82 o 
  -2   0   4      414.87      426.17     11.44 o 
  -1   0   4        9.43       15.13      3.41 o 
   0   0   4     1260.29     1285.70     26.56 o 
   1   0   4      525.77      525.12     11.09 o 
   2   0   4      950.83      962.66     17.68 o 
   3   0   4     1058.57     1101.48     22.74 o 
   4   0   4      440.23      482.40     12.98 o 
   5   0   4      258.04      248.62     10.34 o 
   6   0   4      411.65      423.20     20.18 o 
   7   0   4        4.63        8.54      4.62 o 
   8   0   4      315.64      364.01     39.63 o 
  -9   1   4       20.06       18.85      5.45 o 
  -8   1   4      204.30      216.53     19.24 o 
  -7   1   4      102.44       99.95      9.18 o 
  -6   1   4      382.01      381.01     16.65 o 
  -5   1   4       22.72       24.97      5.20 o 
  -4   1   4      154.26      123.39      8.84 o 
  -3   1   4     2941.74     3082.77     59.01 o 
  -2   1   4        6.58        5.67      1.32 o 
  -1   1   4     2235.57     2282.49     23.58 o 
   0   1   4      781.79      777.41     16.80 o 
   1   1   4      128.41      118.46      4.95 o 
   2   1   4      524.29      534.67     14.45 o 
   3   1   4      175.18      188.77      7.09 o 
   4   1   4     1327.21     1280.26     22.45 o 
   5   1   4      271.94      256.05     14.17 o 
   6   1   4       75.61       84.41     10.06 o 
   7   1   4      202.30      224.40     17.07 o 
   8   1   4        8.61        7.13      4.65 o 
  -9   2   4      139.31      175.72     18.85 o 
  -8   2   4       80.46       78.74     11.69 o 
  -7   2   4       32.98       29.40      4.61 o 
  -6   2   4       61.99       63.11      6.53 o 
  -5   2   4      303.36      300.69     29.74 o 
  -4   2   4     1149.06     1135.18     56.67 o 
  -3   2   4      515.34      544.56     21.77 o 
  -2   2   4     1208.76     1131.89     21.04 o 
  -1   2   4     1935.96     2052.75     26.56 o 
   0   2   4       14.33       32.07      2.95 o 
   1   2   4     1707.41     1671.39     36.27 o 
   2   2   4       23.06       27.54      3.63 o 
   3   2   4     1268.47     1376.95     23.73 o 
   4   2   4      499.72      510.40     14.82 o 
   5   2   4      123.31       53.85     76.00 o 
   6   2   4      588.63      642.25     29.59 o 
   7   2   4        0.90        3.79      4.31 o 
   8   2   4       98.97       96.49     20.88 o 
  -9   3   4        2.75       18.61     11.36 o 
  -8   3   4      461.65      461.88     46.55 o 
  -7   3   4      559.60      398.18    276.00 o 
  -6   3   4     1361.45      831.03    643.11 o 
  -5   3   4      762.58      781.01     43.68 o 
  -4   3   4       42.16       32.85      6.00 o 
  -3   3   4      559.81      529.07     16.77 o 
  -2   3   4       28.73       22.70      3.31 o 
  -1   3   4     2764.84     3096.55    181.88 o 
   0   3   4      866.30      760.87     31.22 o 
   1   3   4        1.37        3.55      1.78 o 
   2   3   4     1218.76     1295.31     45.74 o 
   3   3   4      389.87      398.67     15.28 o 
   4   3   4       43.37       37.48      3.82 o 
   5   3   4      492.43      483.22     34.74 o 
   6   3   4       21.14       21.96      8.61 o 
   7   3   4      103.61      108.61     14.09 o 
   8   3   4      105.67      129.12     25.30 o 
  -9   4   4      108.78      130.25     25.65 o 
  -8   4   4       27.89       24.54     10.58 o 
  -7   4   4      241.02      209.62     30.89 o 
  -6   4   4        6.28        7.13      3.59 o 
  -5   4   4       36.98       34.87      6.55 o 
  -4   4   4      500.81      516.83     17.99 o 
  -3   4   4      184.52      195.25     10.76 o 
  -2   4   4      618.50      581.91     25.91 o 
  -1   4   4     1506.27     1510.26     65.80 o 
   0   4   4      369.03      408.34     20.71 o 
   1   4   4       47.48       49.66      6.31 o 
   2   4   4      527.24      519.57     16.04 o 
   3   4   4      100.69      119.65      7.51 o 
   4   4   4      731.85      647.52     59.54 o 
   5   4   4       27.74       20.54      8.47 o 
   6   4   4       64.66       75.20     15.63 o 
   7   4   4      290.41      303.94     31.85 o 
  -8   5   4      104.66      104.02     22.57 o 
  -7   5   4      105.14       93.52     20.10 o 
  -6   5   4      118.32      123.15     14.39 o 
  -5   5   4     1588.09     1526.44     46.50 o 
  -4   5   4      130.24      136.64     10.15 o 
  -3   5   4      548.33      545.98     19.52 o 
  -2   5   4      357.71      331.13     14.94 o 
  -1   5   4      189.89      219.33     21.41 o 
   0   5   4     1159.86     1025.63     86.58 o 
   1   5   4      610.26      596.21     21.89 o 
   2   5   4       24.92       28.68      4.96 o 
   3   5   4      470.87      453.14     15.18 o 
   4   5   4      120.25      108.01     18.18 o 
   5   5   4       16.24       17.44      5.54 o 
   6   5   4       12.50       19.58      6.99 o 
   7   5   4      126.88      127.66     23.18 o 
  -8   6   4      105.80      121.51     24.41 o 
  -7   6   4        9.40       14.61      7.50 o 
  -6   6   4      551.56      545.41     30.41 o 
  -5   6   4      168.04      173.64     12.05 o 
  -4   6   4        7.92        8.31      4.48 o 
  -3   6   4      551.21      547.14     20.97 o 
  -2   6   4        9.07        4.22      2.65 o 
  -1   6   4      393.92      379.66     21.73 o 
   0   6   4      224.54      275.89     15.79 o 
   1   6   4      479.93      506.74     25.51 o 
   2   6   4       12.47       15.14      3.35 o 
   3   6   4        2.87        2.19      4.14 o 
   4   6   4       35.98       44.15     12.76 o 
   5   6   4      136.58      135.54     22.62 o 
   6   6   4       19.12       24.28     11.48 o 
  -7   7   4      126.53      119.10     16.38 o 
  -6   7   4       32.93       35.66      7.91 o 
  -5   7   4       36.27       27.05      4.84 o 
  -4   7   4      568.00      603.56     23.40 o 
  -3   7   4        2.81        2.38      2.25 o 
  -2   7   4      168.21      150.37     11.86 o 
  -1   7   4       30.51       37.83      7.98 o 
   0   7   4        8.75        9.44      6.42 o 
   1   7   4      118.28      127.20      9.35 o 
   2   7   4       12.71       14.34      7.12 o 
   3   7   4      172.79      154.07     24.04 o 
   4   7   4      106.33       87.33     19.18 o 
   5   7   4       32.04       26.24     11.24 o 
  -6   8   4        4.18       -1.56      3.04 o 
  -5   8   4       47.70       56.27      7.27 o 
  -4   8   4       27.15       35.73      6.26 o 
  -3   8   4       65.45       60.48      7.65 o 
  -2   8   4      172.03      176.22     13.42 o 
  -1   8   4       59.49       48.74     10.17 o 
   0   8   4       40.94       52.01     13.86 o 
   1   8   4      166.63      152.06     24.00 o 
   2   8   4       28.16       22.51      9.91 o 
   3   8   4       37.94       43.34     13.58 o 
   4   8   4       10.76        9.77     10.40 o 
  -5   9   4        5.28       32.98     13.67 o 
  -4   9   4       48.40       47.45      7.63 o 
  -3   9   4       69.56       82.23     10.07 o 
  -2   9   4       16.28       13.09      5.58 o 
  -1   9   4      111.13      103.24     20.12 o 
   0   9   4       46.80       32.60     12.07 o 
   1   9   4       41.08       51.83     15.25 o 
   2   9   4        2.58        3.82      5.74 o 
   3   9   4        0.11        3.13      5.94 o 
  -4  10   4       14.11       16.24      7.03 o 
  -3  10   4        6.45        0.15      9.47 o 
  -2  10   4       71.11       73.02     12.54 o 
  -1  10   4       36.11       41.46     13.34 o 
   0  10   4        5.77        8.27      8.69 o 
   1  10   4       41.98       63.38     17.05 o 
  -1 -11   5        8.46        3.53     12.05 o 
   0 -11   5       19.49       12.64      9.86 o 
   1 -11   5        9.10        6.00      3.53 o 
   2 -11   5       31.28       37.79      8.01 o 
  -4 -10   5       72.37       48.33     14.64 o 
  -3 -10   5        2.34        0.38      9.22 o 
  -2 -10   5       64.65       67.55     14.54 o 
  -1 -10   5       35.23       30.89      6.32 o 
   0 -10   5        4.42       -1.50      5.58 o 
   1 -10   5       75.19       69.06     10.91 o 
   2 -10   5       38.44       39.83      8.17 o 
   3 -10   5       85.67       88.62     14.80 o 
   4 -10   5       37.85       32.83      9.74 o 
  -5  -9   5       35.56       16.40      6.09 o 
  -4  -9   5       80.48       76.53     11.37 o 
  -3  -9   5        0.90        1.61      3.72 o 
  -2  -9   5        2.27       -2.86      4.15 o 
  -1  -9   5       11.76       12.23      4.97 o 
   0  -9   5      107.76      120.05     14.49 o 
   1  -9   5      253.31      245.91     20.44 o 
   2  -9   5       67.07       74.71     10.80 o 
   3  -9   5      191.82      194.49     14.56 o 
   4  -9   5        3.49        0.90      7.35 o 
   5  -9   5       41.36       44.48     10.53 o 
   6  -9   5       51.69       65.67     12.62 o 
  -6  -8   5       28.59       22.69     15.76 o 
  -5  -8   5        3.09        0.62      7.52 o 
  -4  -8   5       10.81        7.12      5.16 o 
  -3  -8   5      130.46      137.83     21.33 o 
  -2  -8   5       73.90       71.62     10.79 o 
  -1  -8   5      335.46      320.18     22.51 o 
   0  -8   5       37.99       27.61      4.80 o 
   1  -8   5       29.01       31.77      6.39 o 
   2  -8   5       87.26       94.25     11.42 o 
   3  -8   5      193.74      180.31     12.90 o 
   4  -8   5      184.67      196.30     19.04 o 
   5  -8   5      204.93      182.53     19.95 o 
   6  -8   5       40.93       39.88      8.96 o 
  -7  -7   5        0.45       -2.32      3.82 o 
  -6  -7   5        5.68        4.60      4.43 o 
  -5  -7   5       48.34       52.50      7.18 o 
  -4  -7   5      439.86      455.51     29.58 o 
  -3  -7   5        8.81        5.81      2.07 o 
  -2  -7   5       81.03       90.10      5.99 o 
  -1  -7   5      106.44      111.90      8.92 o 
   0  -7   5       62.10       58.94      6.54 o 
   1  -7   5      231.27      222.14     13.11 o 
   2  -7   5        0.10       -1.58      3.32 o 
   3  -7   5      681.72      675.48     23.25 o 
   4  -7   5       82.42       79.54      6.92 o 
   5  -7   5        0.87        2.59      4.11 o 
   6  -7   5      127.92      140.29     17.35 o 
   7  -7   5       22.36       16.90      7.72 o 
  -7  -6   5       51.77       37.53      8.02 o 
  -6  -6   5       96.94      100.06     18.44 o 
  -5  -6   5       78.75       82.90      8.59 o 
  -4  -6   5       17.46       18.33      4.35 o 
  -3  -6   5       20.24       17.12      3.22 o 
  -2  -6   5      130.14      126.93      8.67 o 
  -1  -6   5      159.16      158.89      6.40 o 
   0  -6   5      691.52      672.86     21.93 o 
   1  -6   5      143.48      142.87     10.07 o 
   2  -6   5      559.14      589.11     16.37 o 
   3  -6   5       40.36       32.39      4.41 o 
   4  -6   5        1.39        1.15      2.42 o 
   5  -6   5       85.91       86.40     12.00 o 
   6  -6   5       31.62       28.48      5.88 o 
   7  -6   5      104.08      135.96     17.78 o 
  -8  -5   5       18.60       12.55      6.98 o 
  -7  -5   5       37.96       36.50      7.86 o 
  -6  -5   5       37.40       43.08      6.36 o 
  -5  -5   5        8.74        9.52      3.15 o 
  -4  -5   5      253.88      286.39     20.28 o 
  -3  -5   5      507.97      531.59     32.66 o 
  -2  -5   5       20.41       16.66      3.10 o 
  -1  -5   5     1226.64     1261.71     31.04 o 
   0  -5   5       12.05       14.28      2.93 o 
   1  -5   5      705.82      674.55     24.90 o 
   2  -5   5      233.43      234.50      8.93 o 
   3  -5   5        1.21        1.34      1.75 o 
   4  -5   5     4273.80     4143.13     43.41 o 
   5  -5   5      327.28      347.30     18.24 o 
   6  -5   5      190.29      172.07     17.29 o 
   7  -5   5      202.48      196.36     18.49 o 
   8  -5   5        4.90       -7.81     10.70 o 
  -8  -4   5       32.62       19.26     11.70 o 
  -7  -4   5        3.33        3.69      3.29 o 
  -6  -4   5       18.83       13.45      4.56 o 
  -5  -4   5      150.57      145.77     10.14 o 
  -4  -4   5      525.48      540.64     22.84 o 
  -3  -4   5      431.93      434.37     24.56 o 
  -2  -4   5     1247.48     1311.16     32.22 o 
  -1  -4   5      527.56      529.61     25.63 o 
   0  -4   5      827.77      821.73     18.82 o 
   1  -4   5     3244.03     3205.86     73.01 o 
   2  -4   5      322.67      326.72     11.40 o 
   3  -4   5      994.05      974.18     18.03 o 
   4  -4   5       12.21       13.64      1.88 o 
   5  -4   5        9.26        7.23      1.97 o 
   6  -4   5      400.60      375.75     24.30 o 
   7  -4   5        4.19        0.05      3.23 o 
   8  -4   5       93.07       99.75     19.98 o 
  -8  -3   5      200.72      215.02     15.53 o 
  -7  -3   5       14.74       13.79      4.03 o 
  -6  -3   5      560.49      556.94     26.12 o 
  -5  -3   5       24.63       22.93      5.43 o 
  -4  -3   5      148.40      155.36     10.13 o 
  -3  -3   5      840.40      932.03     29.26 o 
  -2  -3   5       72.99       79.04      6.81 o 
  -1  -3   5      227.50      211.05      7.27 o 
   0  -3   5     4567.61     4867.57     91.16 o 
   1  -3   5      844.68      919.99     23.71 o 
   2  -3   5     2277.71     2280.82     81.11 o 
   3  -3   5       44.07       44.17      3.63 o 
   4  -3   5      591.37      591.23     16.29 o 
   5  -3   5      944.47      998.00     35.57 o 
   6  -3   5      127.05      115.29     12.95 o 
   7  -3   5      315.32      319.96     22.15 o 
   8  -3   5       29.07       33.55     12.45 o 
  -9  -2   5       86.85       33.00     44.39 o 
  -8  -2   5        1.75        6.79      3.51 o 
  -7  -2   5      324.45      321.04     17.34 o 
  -6  -2   5      281.69      299.05     15.21 o 
  -5  -2   5       77.02       75.47      6.70 o 
  -4  -2   5      252.47      224.43      9.05 o 
  -3  -2   5       48.45       49.08      6.61 o 
  -2  -2   5     1567.77     1652.79     29.34 o 
  -1  -2   5     1075.19     1108.64     26.06 o 
   0  -2   5     2748.78     3031.61     72.23 o 
   1  -2   5       15.51       12.87      1.48 o 
   2  -2   5      239.02      231.32      7.70 o 
   3  -2   5      256.77      243.97      9.74 o 
   4  -2   5     1150.99     1092.29     27.69 o 
   5  -2   5        5.90        7.80      1.84 o 
   6  -2   5      338.62      338.06     19.53 o 
   7  -2   5      360.75      327.20     32.91 o 
   8  -2   5       37.37       36.41     13.85 o 
  -9  -1   5        0.22        2.02      6.97 o 
  -8  -1   5       96.88      113.99     10.99 o 
  -7  -1   5       16.57       14.81      5.49 o 
  -6  -1   5       11.99        9.68      2.68 o 
  -5  -1   5      615.33      566.44     19.68 o 
  -4  -1   5       61.16       67.56      4.92 o 
  -3  -1   5      155.71      136.93     17.93 o 
  -2  -1   5      364.32      366.58     16.88 o 
  -1  -1   5      114.59      128.28      6.26 o 
   0  -1   5     2111.81     2104.84     28.30 o 
   1  -1   5     4259.35     4553.96    129.81 o 
   2  -1   5      481.92      480.75     13.05 o 
   3  -1   5     3010.98     2815.32     32.42 o 
   4  -1   5       34.59       30.25      3.65 o 
   5  -1   5      563.25      538.70     16.60 o 
   6  -1   5      299.97      290.60     12.67 o 
   7  -1   5       68.42       57.36     16.48 o 
   8  -1   5      229.07      271.16     34.69 o 
  -9   0   5       16.41       12.90     15.49 o 
  -8   0   5      117.98      126.01     11.13 o 
  -7   0   5       52.68       49.69      6.68 o 
  -6   0   5      981.80      984.31     36.10 o 
  -5   0   5      245.17      267.58     12.42 o 
  -4   0   5      545.90      652.45     19.90 o 
  -3   0   5      547.52      640.70     26.70 o 
  -2   0   5       78.04       90.69      5.63 o 
  -1   0   5     1049.14     1043.71     34.93 o 
   0   0   5      342.83      355.95     16.04 o 
   1   0   5      658.21      657.72     16.96 o 
   2   0   5      913.67      872.52     23.92 o 
   3   0   5       98.78      104.40      5.66 o 
   4   0   5      138.35      126.32      6.28 o 
   5   0   5      221.98      216.85     10.52 o 
   6   0   5        0.49        0.81      1.61 o 
   7   0   5       60.71       74.24     16.64 o 
   8   0   5       48.92       52.66     15.30 o 
  -9   1   5       34.40       42.26     18.65 o 
  -8   1   5       11.03        4.07      3.13 o 
  -7   1   5       66.82       70.79      8.00 o 
  -6   1   5       51.90       44.36      4.85 o 
  -5   1   5       50.68       49.91      6.65 o 
  -4   1   5      517.13      534.08     17.44 o 
  -3   1   5       27.11       22.39      2.72 o 
  -2   1   5      822.31      816.95     17.67 o 
  -1   1   5      864.92      890.55     26.93 o 
   0   1   5      565.93      564.84     18.96 o 
   1   1   5      487.31      459.28     12.25 o 
   2   1   5       74.91       68.47      4.69 o 
   3   1   5      165.33      162.36      9.28 o 
   4   1   5     1031.90      970.60     22.73 o 
   5   1   5        9.46       11.10      2.38 o 
   6   1   5      341.00      357.99     20.97 o 
   7   1   5       13.75       17.43      9.26 o 
   8   1   5       32.22       37.31     12.09 o 
  -9   2   5        5.46        8.51     10.06 o 
  -8   2   5       93.89      126.85     25.98 o 
  -7   2   5       47.84       45.06      8.56 o 
  -6   2   5      323.47      319.63     34.27 o 
  -5   2   5      877.00      548.86    342.80 o 
  -4   2   5       96.67      111.25      9.47 o 
  -3   2   5      363.00      406.29     24.43 o 
  -2   2   5     1462.37     1536.46     25.82 o 
  -1   2   5       79.04       88.11      4.92 o 
   0   2   5     1483.41     1678.28    104.82 o 
   1   2   5      259.16      266.42     14.25 o 
   2   2   5     1222.17     1201.77     32.50 o 
   3   2   5     1684.15     1798.35     48.08 o 
   4   2   5        8.94        7.37      3.07 o 
   5   2   5      343.31      348.12     21.04 o 
   6   2   5      237.09      258.50     19.30 o 
   7   2   5        7.76        2.27      2.63 o 
   8   2   5      143.05      181.00     28.45 o 
  -9   3   5       57.18       30.07     29.24 o 
  -8   3   5      251.70      120.12    106.82 o 
  -7   3   5       11.78        6.20      4.79 o 
  -6   3   5      333.87      147.87    156.13 o 
  -5   3   5       36.85       37.53     11.22 o 
  -4   3   5      374.62      374.02     20.00 o 
  -3   3   5      988.39      986.92     23.90 o 
  -2   3   5       65.61       64.67      5.28 o 
  -1   3   5     1036.72      994.32     39.49 o 
   0   3   5     3973.71     4055.46     93.19 o 
   1   3   5       41.51       37.81      5.49 o 
   2   3   5      557.48      571.73     25.88 o 
   3   3   5       44.19       46.90      5.11 o 
   4   3   5      294.98      307.71     12.22 o 
   5   3   5      134.99      145.42     20.36 o 
   6   3   5      184.60      199.82     24.38 o 
   7   3   5      146.01      170.83     17.68 o 
  -8   4   5        9.11        7.15      5.72 o 
  -7   4   5      152.79      160.09     25.93 o 
  -6   4   5       87.51       55.56     44.96 o 
  -5   4   5       27.59       30.10      6.48 o 
  -4   4   5      549.27      545.08     19.84 o 
  -3   4   5       18.41       23.71      3.86 o 
  -2   4   5      595.62      518.84     27.40 o 
  -1   4   5      389.43      414.26     21.47 o 
   0   4   5      846.16      820.81     86.91 o 
   1   4   5      636.66      613.48     24.08 o 
   2   4   5      119.35      130.72     11.73 o 
   3   4   5      768.28      829.96     21.55 o 
   4   4   5      255.39      257.13     27.47 o 
   5   4   5       36.11       47.37     13.52 o 
   6   4   5      199.97      202.01     26.64 o 
   7   4   5        0.52        1.66      3.56 o 
  -8   5   5      117.73      125.14     25.79 o 
  -7   5   5        9.38       28.01     11.86 o 
  -6   5   5      586.99      633.04     67.25 o 
  -5   5   5       39.84       35.75      7.69 o 
  -4   5   5      149.34      139.76     10.60 o 
  -3   5   5      104.75      108.10      9.25 o 
  -2   5   5       72.08       72.98      7.38 o 
  -1   5   5     1075.09     1120.56     38.52 o 
   0   5   5      191.10      156.96     29.44 o 
   1   5   5      441.98      427.37     20.58 o 
   2   5   5      443.64      439.77     25.60 o 
   3   5   5      592.43      597.16     25.53 o 
   4   5   5      188.67      227.05     28.21 o 
   5   5   5       62.63       71.26     17.72 o 
   6   5   5       14.48       22.68     12.69 o 
  -8   6   5        3.61        6.05      7.80 o 
  -7   6   5       88.83      103.82     18.95 o 
  -6   6   5       91.66       86.45     12.85 o 
  -5   6   5        3.63        1.63      2.47 o 
  -4   6   5      553.42      561.72     22.61 o 
  -3   6   5       30.14       36.12      5.97 o 
  -2   6   5       87.56       82.65      8.08 o 
  -1   6   5      813.27      799.08     62.17 o 
   0   6   5      530.86      523.08     37.92 o 
   1   6   5      347.57      384.74     19.63 o 
   2   6   5      102.92      105.12      9.84 o 
   3   6   5       12.73       11.99      4.48 o 
   4   6   5      155.10      168.78     26.02 o 
   5   6   5        6.33       13.69      9.03 o 
   6   6   5       35.31       49.05     16.56 o 
  -7   7   5       94.84      125.27     16.72 o 
  -6   7   5       26.86       30.55      7.66 o 
  -5   7   5      435.29      440.81     21.24 o 
  -4   7   5      200.33      223.75     15.24 o 
  -3   7   5        1.25        2.85      2.17 o 
  -2   7   5       19.78       23.26      4.82 o 
  -1   7   5        0.64        2.68      2.88 o 
   0   7   5      313.01      308.88     31.63 o 
   1   7   5        3.00       11.68      9.48 o 
   2   7   5       56.76       63.25     15.49 o 
   3   7   5      126.90      137.78     24.80 o 
   4   7   5       54.60       48.68     14.60 o 
   5   7   5       13.93       24.66     13.01 o 
  -6   8   5      100.94       94.85     13.91 o 
  -5   8   5        8.54        5.21      4.30 o 
  -4   8   5        1.91       -0.51      4.37 o 
  -3   8   5      184.64      185.08     14.28 o 
  -2   8   5        4.64        0.76      3.13 o 
  -1   8   5       61.70       52.48      8.84 o 
   0   8   5       11.86       22.41     10.58 o 
   1   8   5       22.43       16.65      8.30 o 
   2   8   5       78.05       82.30     19.22 o 
   3   8   5        2.06        1.08      5.69 o 
   4   8   5       11.91       12.30      9.45 o 
  -5   9   5       10.92        2.48     12.52 o 
  -4   9   5      147.16      157.17     14.33 o 
  -3   9   5       10.08        1.96      2.44 o 
  -2   9   5       20.24       15.58      3.90 o 
  -1   9   5       61.72       55.81     14.43 o 
   0   9   5        4.28        4.33      6.38 o 
   1   9   5       63.47       68.73     18.21 o 
   2   9   5        0.34        0.76      6.25 o 
  -2  10   5      108.69      105.72     14.91 o 
  -1  10   5       11.27       11.07      7.73 o 
   0  10   5       26.02       32.86     12.26 o 
  -1 -11   6       18.12       10.90     10.82 o 
   0 -11   6       11.91        5.42      6.90 o 
   1 -11   6        1.39        0.73      3.81 o 
   2 -11   6        3.75       -4.99     11.55 o 
  -3 -10   6       37.68       43.51      9.81 o 
  -2 -10   6       31.93       37.09      8.88 o 
  -1 -10   6       18.11       13.87      5.37 o 
   0 -10   6      186.51      202.52     20.59 o 
   1 -10   6        4.22        2.89     11.66 o 
   2 -10   6      132.05      149.00     14.16 o 
   3 -10   6       53.74       68.69     13.14 o 
   4 -10   6        1.87        4.48      7.09 o 
  -5  -9   6        0.26       -1.76      6.64 o 
  -4  -9   6        1.60        1.69      5.01 o 
  -3  -9   6       42.26       43.24      8.63 o 
  -2  -9   6        1.31        4.74      4.69 o 
  -1  -9   6      145.92      140.27     16.95 o 
   0  -9   6       49.29       41.80      8.73 o 
   1  -9   6       29.55       24.47      6.74 o 
   2  -9   6      321.73      326.24     20.02 o 
   3  -9   6       25.28       21.45      6.24 o 
   4  -9   6      100.49      108.03     16.22 o 
   5  -9   6       67.50       82.03     13.98 o 
  -6  -8   6        0.54        3.40      5.47 o 
  -5  -8   6        2.35        4.65      5.46 o 
  -4  -8   6       99.82       98.41     14.29 o 
  -3  -8   6        9.70        8.53      3.49 o 
  -2  -8   6      113.26      129.26     14.79 o 
  -1  -8   6      167.34      163.98     11.69 o 
   0  -8   6        0.24        2.63      2.09 o 
   1  -8   6      114.28      121.20     10.48 o 
   2  -8   6       35.92       28.90      4.89 o 
   3  -8   6        2.06        0.80      2.96 o 
   4  -8   6      104.77      101.39     13.98 o 
   5  -8   6        6.14       -4.54      5.58 o 
   6  -8   6      162.61      194.77     20.89 o 
  -6  -7   6        0.54        5.25      4.19 o 
  -5  -7   6       74.46       85.74      9.58 o 
  -4  -7   6       17.31       11.13      3.57 o 
  -3  -7   6       14.12       13.91      3.26 o 
  -2  -7   6       44.83       44.11      4.47 o 
  -1  -7   6       49.85       54.06      6.77 o 
   0  -7   6      256.13      259.37     14.59 o 
   1  -7   6      172.54      166.13     11.80 o 
   2  -7   6       37.92       34.26      3.69 o 
   3  -7   6      734.72      733.95     25.01 o 
   4  -7   6       89.92       90.62     12.62 o 
   5  -7   6       39.95       38.77      8.31 o 
   6  -7   6      117.49      116.94     15.45 o 
   7  -7   6       47.62       60.42     11.89 o 
  -7  -6   6       21.61       14.68      5.59 o 
  -6  -6   6       69.11       78.20      9.02 o 
  -5  -6   6        4.27        1.07      2.38 o 
  -4  -6   6        1.14        3.31      3.40 o 
  -3  -6   6     1225.88     1282.61     71.15 o 
  -2  -6   6      113.95      121.59      8.97 o 
  -1  -6   6      807.17      809.55     20.99 o 
   0  -6   6      117.67      116.02      9.50 o 
   1  -6   6       21.18       20.57      2.51 o 
   2  -6   6      713.96      700.98     20.54 o 
   3  -6   6       90.80       95.89      7.69 o 
   4  -6   6      229.86      228.98     12.73 o 
   5  -6   6      138.88      159.23     13.18 o 
   6  -6   6        8.62        5.01      2.93 o 
   7  -6   6      104.65      120.36     14.93 o 
  -8  -5   6        5.36        2.89      3.63 o 
  -7  -5   6       44.28       37.46     11.26 o 
  -6  -5   6       50.70       60.68      8.25 o 
  -5  -5   6      290.17      289.51     16.12 o 
  -4  -5   6      472.60      554.79     25.66 o 
  -3  -5   6        0.39        0.21      3.23 o 
  -2  -5   6       22.18       23.92      3.49 o 
  -1  -5   6      532.95      583.91     25.59 o 
   0  -5   6      182.09      205.52      8.68 o 
   1  -5   6        7.48        7.77      1.84 o 
   2  -5   6       48.47       52.23      4.55 o 
   3  -5   6       71.75       68.81      5.34 o 
   4  -5   6      906.53      901.48     21.38 o 
   5  -5   6        0.42       -2.49      2.92 o 
   6  -5   6      305.94      323.89     25.02 o 
   7  -5   6       20.04       20.71      5.72 o 
  -8  -4   6        1.77       -0.64      4.91 o 
  -7  -4   6      114.77       96.35     19.66 o 
  -6  -4   6        4.01        1.84      2.04 o 
  -5  -4   6      426.92      395.01     23.55 o 
  -4  -4   6        6.60        4.98      1.86 o 
  -3  -4   6      117.79      126.60     11.79 o 
  -2  -4   6      282.53      289.04     13.66 o 
  -1  -4   6      598.59      690.81     26.04 o 
   0  -4   6     1253.21     1275.91     34.09 o 
   1  -4   6       76.51       73.87      6.01 o 
   2  -4   6     1551.90     1451.72     26.92 o 
   3  -4   6      415.39      411.60     14.16 o 
   4  -4   6      108.77      101.36      6.37 o 
   5  -4   6      187.12      190.07     16.37 o 
   6  -4   6      213.27      206.22     18.19 o 
   7  -4   6        4.25        4.16      7.30 o 
   8  -4   6      310.65      311.48     37.83 o 
  -8  -3   6       22.01       20.77      8.94 o 
  -7  -3   6      220.07      194.81     20.14 o 
  -6  -3   6        8.98        5.14      2.45 o 
  -5  -3   6       23.24       25.88      3.46 o 
  -4  -3   6      446.25      447.41     18.53 o 
  -3  -3   6      925.09      916.60     30.59 o 
  -2  -3   6      576.79      572.64     14.77 o 
  -1  -3   6     1348.45     1442.04     23.54 o 
   0  -3   6     1466.63     1675.62     46.08 o 
   1  -3   6     1047.43      984.32     20.70 o 
   2  -3   6      472.69      470.52     14.15 o 
   3  -3   6      111.70      103.67      7.07 o 
   4  -3   6     2092.79     2260.75    111.57 o 
   5  -3   6      305.10      311.37     19.95 o 
   6  -3   6      375.59      378.41     23.44 o 
   7  -3   6      136.07      152.10     23.67 o 
   8  -3   6        6.49        4.71      4.52 o 
  -8  -2   6       23.07       12.16      7.69 o 
  -7  -2   6      164.54      185.95     14.93 o 
  -6  -2   6       82.16       71.61      6.66 o 
  -5  -2   6      476.83      452.98     16.12 o 
  -4  -2   6      835.10      847.11     20.81 o 
  -3  -2   6      433.03      439.81     21.02 o 
  -2  -2   6     3341.28     3531.43     56.76 o 
  -1  -2   6      320.78      341.67     19.03 o 
   0  -2   6     2724.58     3028.56     44.61 o 
   1  -2   6     1117.31     1150.73     23.28 o 
   2  -2   6       10.99       11.38      2.44 o 
   3  -2   6      391.05      379.53     15.98 o 
   4  -2   6       57.02       57.22      6.86 o 
   5  -2   6       19.72       24.19      6.33 o 
   6  -2   6      411.35      414.88     27.92 o 
   7  -2   6       23.50       22.25      9.30 o 
   8  -2   6      187.69      224.21     30.92 o 
  -9  -1   6       44.84       21.33     30.44 o 
  -8  -1   6      135.57      144.82     17.26 o 
  -7  -1   6       19.50       17.53      3.80 o 
  -6  -1   6      485.29      462.30     19.17 o 
  -5  -1   6      228.68      243.29     10.37 o 
  -4  -1   6       69.31       86.55     12.61 o 
  -3  -1   6      308.11      277.18     17.00 o 
  -2  -1   6       35.44       38.52      6.21 o 
  -1  -1   6      290.21      282.95      8.71 o 
   0  -1   6     1100.62     1103.35     36.57 o 
   1  -1   6      175.97      188.15      9.66 o 
   2  -1   6     2289.27     2211.48     29.74 o 
   3  -1   6       11.35        9.56      1.77 o 
   4  -1   6      648.19      646.05     17.45 o 
   5  -1   6      274.70      283.42     12.95 o 
   6  -1   6        1.68       -7.83      7.83 o 
   7  -1   6      123.01      110.50     20.83 o 
   8  -1   6      144.55      171.27     28.52 o 
  -9   0   6       60.09       69.42     20.87 o 
  -8   0   6        0.49       -4.42      4.78 o 
  -7   0   6      355.96      371.62     17.98 o 
  -6   0   6      113.71      144.50      9.91 o 
  -5   0   6        6.19        3.13      3.43 o 
  -4   0   6       60.83       22.61     14.56 o 
  -3   0   6       19.73       14.29      4.02 o 
  -2   0   6      647.30      671.96     15.94 o 
  -1   0   6      922.40      893.75     54.50 o 
   0   0   6      337.10      302.88     22.58 o 
   1   0   6      546.86      511.23      9.15 o 
   2   0   6      308.40      324.39     12.44 o 
   3   0   6        1.91        4.20      1.57 o 
   4   0   6     1101.27     1082.14     22.80 o 
   5   0   6       10.95       11.65      2.32 o 
   6   0   6      166.64      183.76     14.72 o 
   7   0   6       94.70       99.72     19.04 o 
   8   0   6       25.44       18.97      9.65 o 
  -9   1   6        9.60        7.90      5.82 o 
  -8   1   6       18.06       19.32     11.32 o 
  -7   1   6       31.49       18.27     10.52 o 
  -6   1   6       10.86        5.27      7.90 o 
  -5   1   6      738.09      708.84     22.46 o 
  -4   1   6      563.33      620.95     19.31 o 
  -3   1   6      564.30      591.15     17.11 o 
  -2   1   6     1151.13     1174.82     88.14 o 
  -1   1   6      213.69      239.50     21.21 o 
   0   1   6      834.71      782.65     21.35 o 
   1   1   6      286.74      278.43     12.31 o 
   2   1   6      428.97      399.86     24.05 o 
   3   1   6     1132.47     1102.82     33.44 o 
   4   1   6       30.38       31.99      3.30 o 
   5   1   6      173.73      173.64     14.40 o 
   6   1   6      301.22      326.86     20.85 o 
   7   1   6       76.13       75.67     17.37 o 
  -9   2   6       44.78       20.02     40.86 o 
  -8   2   6       15.62        9.14     14.85 o 
  -7   2   6        0.11        2.13      3.87 o 
  -6   2   6      536.73      273.00    258.54 o 
  -5   2   6      222.75       90.05    114.55 o 
  -4   2   6      352.31      385.25     17.43 o 
  -3   2   6      128.82      121.15      9.52 o 
  -2   2   6        2.95        1.30      1.22 o 
  -1   2   6     1094.67     1200.49     21.23 o 
   0   2   6      577.14      562.99     45.79 o 
   1   2   6      333.81      352.43     18.69 o 
   2   2   6      839.36      804.30     28.71 o 
   3   2   6       99.03      118.84      8.61 o 
   4   2   6       11.04       10.32      2.55 o 
   5   2   6      105.98      114.17     12.54 o 
   6   2   6       97.95      104.18     13.20 o 
   7   2   6        9.83       14.85      4.74 o 
  -8   3   6       14.48       12.09      8.45 o 
  -7   3   6      203.90       63.68    100.11 o 
  -6   3   6       35.86       40.30     11.95 o 
  -5   3   6      150.89      142.85     21.98 o 
  -4   3   6      769.53      922.48    126.99 o 
  -3   3   6      184.43      179.75      9.25 o 
  -2   3   6      689.22      681.80     17.04 o 
  -1   3   6     1392.76     1357.08     26.28 o 
   0   3   6       19.04       22.20      3.38 o 
   1   3   6       98.11       96.72      9.84 o 
   2   3   6       26.88       25.60      5.38 o 
   3   3   6       45.40       48.27      5.24 o 
   4   3   6      994.81      967.02     34.85 o 
   5   3   6        8.72        4.95      3.95 o 
   6   3   6      157.12      181.40     17.95 o 
   7   3   6        4.62       11.88      4.44 o 
  -8   4   6       92.62      120.02     24.68 o 
  -7   4   6       23.70        6.08     11.49 o 
  -6   4   6        1.67       -0.34      3.30 o 
  -5   4   6      436.43      512.37     58.94 o 
  -4   4   6      604.57      603.12     21.32 o 
  -3   4   6      896.34      875.69     24.69 o 
  -2   4   6      559.22      507.32     15.61 o 
  -1   4   6        1.15       -1.84      1.84 o 
   0   4   6      293.36      265.24     18.81 o 
   1   4   6       59.76       60.34      8.16 o 
   2   4   6      619.07      603.19     26.12 o 
   3   4   6       30.86       30.63      5.70 o 
   4   4   6        9.32       17.25      4.75 o 
   5   4   6       78.75      108.29     19.88 o 
   6   4   6      176.28      176.91     25.67 o 
  -8   5   6      160.23      179.20     31.77 o 
  -7   5   6       44.00       58.25     17.18 o 
  -6   5   6      383.97      426.91     36.50 o 
  -5   5   6        7.32        5.42      2.74 o 
  -4   5   6        6.40        4.47      2.43 o 
  -3   5   6      119.37      130.02     10.39 o 
  -2   5   6      105.51      105.13      9.13 o 
  -1   5   6     1439.57     1478.06     45.30 o 
   0   5   6      647.77      612.33     30.03 o 
   1   5   6      374.46      358.27     20.45 o 
   2   5   6      913.96      953.54     33.80 o 
   3   5   6       67.30       81.98     10.34 o 
   4   5   6      164.12      187.12     17.28 o 
   5   5   6       39.74       66.71     18.63 o 
   6   5   6       42.72       54.13     16.01 o 
  -7   6   6      153.12      171.28     24.72 o 
  -6   6   6       14.56       11.27      5.87 o 
  -5   6   6      217.85      215.35     14.59 o 
  -4   6   6      236.88      260.83     16.24 o 
  -3   6   6        1.66       -0.01      2.56 o 
  -2   6   6      510.67      488.22     20.79 o 
  -1   6   6      104.42       89.38     19.16 o 
   0   6   6      212.87      200.44     25.18 o 
   1   6   6        4.73       -1.54      2.94 o 
   2   6   6       12.87       13.86      4.59 o 
   3   6   6       90.85      105.19     20.00 o 
   4   6   6      150.83      143.39     24.79 o 
   5   6   6        4.18       26.86     14.15 o 
  -6   7   6        1.27        2.00      5.63 o 
  -5   7   6      199.35      193.17     14.70 o 
  -4   7   6        0.50        5.47      3.07 o 
  -3   7   6       65.65       63.40      8.42 o 
  -2   7   6       35.44       35.95      6.07 o 
  -1   7   6      114.58      121.58     15.53 o 
   0   7   6      331.66      331.38     33.42 o 
   1   7   6       91.91       80.11     15.88 o 
   2   7   6      127.12      135.82     23.95 o 
   3   7   6       35.62       32.94     13.18 o 
   4   7   6       28.12       38.50     13.96 o 
  -5   8   6       13.91        8.47      3.68 o 
  -4   8   6       51.80       55.46      8.81 o 
  -3   8   6       12.72       18.60      4.83 o 
  -2   8   6       29.99       31.64      6.47 o 
  -1   8   6       53.69       55.87     12.67 o 
   0   8   6       15.14        9.41      4.37 o 
   1   8   6      165.35      155.62     24.52 o 
   2   8   6        4.10       15.40     12.61 o 
   3   8   6        9.27       21.93     10.76 o 
  -4   9   6       89.70      104.68     13.38 o 
  -3   9   6       12.61        4.83      3.11 o 
  -2   9   6       71.40       65.07      8.99 o 
  -1   9   6        0.07       -6.42     11.46 o 
   0   9   6       61.95       55.46     14.89 o 
   1   9   6        7.78       -9.91      9.91 o 
  -3 -10   7       62.80       69.33     12.60 o 
  -2 -10   7        4.34        2.74      3.85 o 
  -1 -10   7        0.83        4.93      4.58 o 
   0 -10   7       35.51       47.17      9.82 o 
   1 -10   7        0.11       -2.33      5.12 o 
   2 -10   7       50.95       58.70      8.85 o 
   3 -10   7       28.54       17.43      5.93 o 
  -4  -9   7        5.23        5.16      5.09 o 
  -3  -9   7       33.98       29.02      8.46 o 
  -2  -9   7       57.70       52.07      9.77 o 
  -1  -9   7      192.28      175.95     22.51 o 
   0  -9   7        0.95       -3.94      5.09 o 
   1  -9   7       20.80       17.64      4.05 o 
   2  -9   7       14.94       14.00      3.87 o 
   3  -9   7        1.28        4.24      3.75 o 
   4  -9   7       79.69       99.71     15.89 o 
   5  -9   7       11.02       12.92      4.10 o 
  -5  -8   7       18.63       30.90      8.30 o 
  -4  -8   7       44.34       44.26      9.97 o 
  -3  -8   7        8.88       11.25      5.17 o 
  -2  -8   7       50.26       56.42     10.14 o 
  -1  -8   7       61.39       58.64      7.50 o 
   0  -8   7      160.64      173.62     13.07 o 
   1  -8   7       30.12       27.97      5.15 o 
   2  -8   7       95.71      100.82      9.09 o 
   3  -8   7      267.44      270.96     17.03 o 
   4  -8   7        1.08        3.82      5.13 o 
   5  -8   7      130.53      150.80     18.29 o 
  -6  -7   7       18.14       19.94      9.17 o 
  -5  -7   7       72.83       72.44     11.30 o 
  -4  -7   7      161.58      172.18     12.86 o 
  -3  -7   7        4.59        8.42      2.99 o 
  -2  -7   7      153.65      157.81     12.09 o 
  -1  -7   7       88.45       86.01      8.91 o 
   0  -7   7      198.12      192.10     13.21 o 
   1  -7   7       10.66        6.56      2.72 o 
   2  -7   7      433.37      454.94     18.28 o 
   3  -7   7       22.34       23.08      3.93 o 
   4  -7   7      111.78      115.10     14.68 o 
   5  -7   7      159.12      174.49     18.40 o 
   6  -7   7        5.93        4.72      7.75 o 
  -7  -6   7       38.36       19.48     13.40 o 
  -6  -6   7       17.62       14.71      4.03 o 
  -5  -6   7        0.36        2.02      2.12 o 
  -4  -6   7        1.74        4.69      3.16 o 
  -3  -6   7      106.89      108.88      9.83 o 
  -2  -6   7      456.42      493.53     25.72 o 
  -1  -6   7      390.47      388.72     18.05 o 
   0  -6   7        1.17        1.94      2.85 o 
   1  -6   7      562.18      532.56     21.76 o 
   2  -6   7       43.97       34.40      4.51 o 
   3  -6   7       42.12       34.12      4.73 o 
   4  -6   7      363.34      347.72     15.12 o 
   5  -6   7       68.37       57.77      7.91 o 
   6  -6   7      136.06      143.43     13.36 o 
   7  -6   7        2.47       -4.24      6.77 o 
  -7  -5   7       24.35       12.61      4.09 o 
  -6  -5   7       80.24       80.65      8.32 o 
  -5  -5   7      373.07      388.05     19.90 o 
  -4  -5   7       51.90       51.18      7.15 o 
  -3  -5   7        9.76        7.01      4.09 o 
  -2  -5   7        8.27        7.63      3.24 o 
  -1  -5   7       44.95       42.44      4.00 o 
   0  -5   7        8.95        7.82      1.88 o 
   1  -5   7      529.29      530.71     23.60 o 
   2  -5   7        6.64        4.12      2.22 o 
   3  -5   7     1911.71     1888.11     29.85 o 
   4  -5   7        0.19        0.93      1.89 o 
   5  -5   7      150.95      163.23     12.57 o 
   6  -5   7      130.83      128.42     14.77 o 
   7  -5   7       99.51       89.16     12.52 o 
  -8  -4   7        0.49       -0.68      3.42 o 
  -7  -4   7       73.61       70.06     12.47 o 
  -6  -4   7      182.91      194.69     14.60 o 
  -5  -4   7      104.51      106.41     10.35 o 
  -4  -4   7      285.08      284.26     22.97 o 
  -3  -4   7      527.78      589.79     27.08 o 
  -2  -4   7       82.96      106.11      6.67 o 
  -1  -4   7      825.50      844.41     27.39 o 
   0  -4   7       24.78       27.05      3.44 o 
   1  -4   7       70.73       60.75      6.54 o 
   2  -4   7      347.10      331.20     13.28 o 
   3  -4   7      256.14      244.50     11.66 o 
   4  -4   7      151.41      144.59      9.64 o 
   5  -4   7      162.99      163.15     15.85 o 
   6  -4   7        0.32       -0.87      3.90 o 
   7  -4   7      396.66      411.91     40.59 o 
  -8  -3   7        8.85        6.16      4.94 o 
  -7  -3   7      138.41      137.30     21.72 o 
  -6  -3   7       22.40       12.58      3.91 o 
  -5  -3   7       75.81       70.85      5.53 o 
  -4  -3   7      233.59      235.94      8.77 o 
  -3  -3   7        9.99       10.27      1.83 o 
  -2  -3   7      141.43      158.18      7.58 o 
  -1  -3   7      948.11     1034.79     34.02 o 
   0  -3   7      789.35      852.08     20.64 o 
   1  -3   7      674.42      628.37     15.81 o 
   2  -3   7       94.45       86.11      6.01 o 
   3  -3   7      166.08      156.78      9.04 o 
   4  -3   7     3919.83     3734.51     57.73 o 
   5  -3   7        5.27        8.70      3.69 o 
   6  -3   7      291.30      292.25     20.94 o 
   7  -3   7       11.78       14.03      8.10 o 
  -8  -2   7       23.17       20.98      6.21 o 
  -7  -2   7       67.89       64.96     11.38 o 
  -6  -2   7       28.22       15.39      9.51 o 
  -5  -2   7      899.30      874.81     27.92 o 
  -4  -2   7        9.03        9.54      3.48 o 
  -3  -2   7     1551.69     1618.40     75.64 o 
  -2  -2   7      509.37      566.01     37.63 o 
  -1  -2   7      154.37      196.18     15.43 o 
   0  -2   7      702.18      676.87     21.74 o 
   1  -2   7      414.60      411.76     12.52 o 
   2  -2   7      706.19      641.59     23.70 o 
   3  -2   7      156.12      148.41     10.50 o 
   4  -2   7      186.14      180.28     12.43 o 
   5  -2   7       92.83       93.60      9.15 o 
   6  -2   7      211.52      221.81     16.91 o 
   7  -2   7       93.38       82.61     17.91 o 
  -8  -1   7       35.80       24.22     13.90 o 
  -7  -1   7       32.94       32.74      7.42 o 
  -6  -1   7      142.06      139.19     15.83 o 
  -5  -1   7        0.31        3.00      3.47 o 
  -4  -1   7      138.81      195.45     41.84 o 
  -3  -1   7      517.39      529.37     25.14 o 
  -2  -1   7      387.28      398.60     20.82 o 
  -1  -1   7      981.37      902.43     30.69 o 
   0  -1   7      963.97     1046.07     22.23 o 
   1  -1   7      567.04      544.02     17.63 o 
   2  -1   7      528.53      500.27     15.04 o 
   3  -1   7      195.24      193.82      9.78 o 
   4  -1   7      642.03      634.42     18.45 o 
   5  -1   7      163.74      174.51     10.02 o 
   6  -1   7      288.40      282.14     31.81 o 
   7  -1   7      185.77      229.77     30.50 o 
  -8   0   7      129.91      127.49     16.44 o 
  -7   0   7      191.60      192.50     19.42 o 
  -6   0   7        0.37        6.79      4.42 o 
  -5   0   7      251.04      123.22    112.90 o 
  -4   0   7      213.53      214.01     36.83 o 
  -3   0   7      407.08      446.80     17.99 o 
  -2   0   7     1613.16     1684.07     96.75 o 
  -1   0   7      107.24       94.20      6.19 o 
   0   0   7     3005.39     3023.11     38.23 o 
   1   0   7      278.68      261.51     12.05 o 
   2   0   7        5.54        6.91      1.44 o 
   3   0   7      463.57      465.74     16.66 o 
   4   0   7      242.09      234.31     11.28 o 
   5   0   7      170.97      166.05     10.08 o 
   6   0   7       91.55      101.34     11.33 o 
   7   0   7        0.68      -10.62     10.62 o 
  -8   1   7       79.40       72.77     12.23 o 
  -7   1   7        0.31        2.63      3.22 o 
  -6   1   7      499.17      325.24    176.04 o 
  -5   1   7      351.31      213.98    150.99 o 
  -4   1   7       81.11       77.20      7.47 o 
  -3   1   7      145.92      150.14      7.50 o 
  -2   1   7        9.06       10.11      4.88 o 
  -1   1   7       23.74       25.62      5.26 o 
   0   1   7      278.81      221.90     19.76 o 
   1   1   7      775.40      805.69     16.83 o 
   2   1   7      962.28      949.16     37.72 o 
   3   1   7      224.03      204.37     10.05 o 
   4   1   7       21.87       23.39      3.50 o 
   5   1   7      281.11      302.70     16.89 o 
   6   1   7       32.03       39.47      7.69 o 
   7   1   7      236.81      234.27     31.78 o 
  -8   2   7       26.99       29.80     13.56 o 
  -7   2   7      123.90       44.81     60.87 o 
  -6   2   7      205.27      122.89     93.95 o 
  -5   2   7        5.20        1.58      3.34 o 
  -4   2   7       38.18       37.18      8.87 o 
  -3   2   7      270.91      306.74     20.16 o 
  -2   2   7      340.45      350.68     19.01 o 
  -1   2   7      508.09      498.49     14.30 o 
   0   2   7      236.25      241.26      8.88 o 
   1   2   7      528.23      515.61     24.68 o 
   2   2   7      338.95      323.24     19.98 o 
   3   2   7      157.52      169.74     14.71 o 
   4   2   7      430.53      437.44     24.53 o 
   5   2   7        1.14        1.48      2.56 o 
   6   2   7       14.13       20.10      5.79 o 
   7   2   7       51.12       57.58     17.63 o 
  -8   3   7        9.24       12.45     10.86 o 
  -7   3   7        1.68       -3.06      4.97 o 
  -6   3   7       55.92       52.29     15.19 o 
  -5   3   7      497.99      354.45    217.09 o 
  -4   3   7        5.99        2.94      3.03 o 
  -3   3   7      471.28      505.79     16.27 o 
  -2   3   7      259.13      237.47     11.64 o 
  -1   3   7       23.99       26.14      3.13 o 
   0   3   7      268.91      311.89     19.95 o 
   1   3   7       92.54       92.22     10.56 o 
   2   3   7       14.53       13.91      4.82 o 
   3   3   7      599.50      599.70     28.44 o 
   4   3   7      241.70      250.63     19.06 o 
   5   3   7      100.64      128.06     14.52 o 
   6   3   7      113.00      129.87     16.10 o 
  -8   4   7       33.21       18.43     22.25 o 
  -7   4   7        5.07       -0.24      4.82 o 
  -6   4   7      506.64      253.14    261.98 o 
  -5   4   7      597.02      288.88    267.50 o 
  -4   4   7      305.81      288.55     19.06 o 
  -3   4   7      331.98      326.44     15.78 o 
  -2   4   7       10.46       10.81      2.30 o 
  -1   4   7      167.93      179.56      9.80 o 
   0   4   7      317.69      321.27     17.37 o 
   1   4   7       97.75       93.46     10.79 o 
   2   4   7      110.45      108.40     12.04 o 
   3   4   7       98.61       84.09     10.35 o 
   4   4   7        3.34        4.82      3.94 o 
   5   4   7      149.54      144.99     23.25 o 
   6   4   7       19.65       19.47      9.62 o 
  -7   5   7      128.59       72.06     60.43 o 
  -6   5   7        0.92        1.56      4.47 o 
  -5   5   7        1.21        0.90      2.53 o 
  -4   5   7      152.06      161.83     12.27 o 
  -3   5   7      148.22      147.61     11.51 o 
  -2   5   7      438.79      441.31     18.93 o 
  -1   5   7      224.17      232.64     23.83 o 
   0   5   7      170.40      164.96     20.42 o 
   1   5   7       29.26       28.62      6.28 o 
   2   5   7       20.58       20.51      5.92 o 
   3   5   7      217.69      219.08     17.46 o 
   4   5   7      161.67      174.34     15.91 o 
   5   5   7       19.97       32.02     11.52 o 
  -7   6   7       27.27       34.53     13.47 o 
  -6   6   7        7.76       18.66      6.32 o 
  -5   6   7      186.75      190.98     18.42 o 
  -4   6   7       25.58       24.23      5.44 o 
  -3   6   7      239.03      248.14     16.07 o 
  -2   6   7       40.59       42.65      6.81 o 
  -1   6   7       54.36       45.95      6.53 o 
   0   6   7      340.96      361.80     34.51 o 
   1   6   7       24.23       23.22      5.53 o 
   2   6   7      146.61      137.50     18.23 o 
   3   6   7       70.25       72.33     16.39 o 
   4   6   7       26.32        8.85      6.54 o 
   5   6   7        6.45       -3.95      8.14 o 
  -6   7   7      243.56      262.34     23.33 o 
  -5   7   7        0.26        3.10      3.45 o 
  -4   7   7       57.10       53.46      7.96 o 
  -3   7   7       29.91       30.80      6.10 o 
  -2   7   7       12.33        9.17      3.02 o 
  -1   7   7      527.96      485.04     24.11 o 
   0   7   7       32.37       27.97     10.61 o 
   1   7   7       34.24       28.94     11.21 o 
   2   7   7       85.37       76.82     16.54 o 
   3   7   7        0.81        1.34      6.54 o 
   4   7   7       54.69       55.12     15.73 o 
  -5   8   7       10.45        2.01      3.35 o 
  -4   8   7       76.99       79.82      9.94 o 
  -3   8   7        2.01        2.40      5.35 o 
  -2   8   7       83.63       83.74     10.60 o 
  -1   8   7       12.55        6.28      9.43 o 
   0   8   7       10.12        3.31      5.41 o 
   1   8   7       20.32       29.77     12.63 o 
   2   8   7        9.89        3.29      5.58 o 
  -3   9   7        2.18        7.69      4.22 o 
  -2   9   7        0.37       -1.34      3.56 o 
  -1   9   7       12.94        5.15      8.10 o 
   0   9   7       78.61       62.80     17.63 o 
  -2 -10   8        0.10       -5.37      8.30 o 
  -1 -10   8       42.20       37.91      8.84 o 
   0 -10   8        0.27        1.29      4.40 o 
   1 -10   8       16.80       12.44      4.37 o 
   2 -10   8       40.45       37.28      9.15 o 
  -4  -9   8        1.35       -1.03      4.61 o 
  -3  -9   8        7.72        8.47      4.89 o 
  -2  -9   8       93.36       84.15     12.97 o 
  -1  -9   8        2.25        2.54      4.23 o 
   0  -9   8        7.16       11.09      6.95 o 
   1  -9   8        2.19        4.00      3.45 o 
   2  -9   8        1.72       -0.93      2.18 o 
   3  -9   8       32.86       45.11     10.40 o 
   4  -9   8       69.09       82.06     14.47 o 
  -5  -8   8       78.59       89.80     13.60 o 
  -4  -8   8       23.54       26.93      7.56 o 
  -3  -8   8       68.42       68.06     11.90 o 
  -2  -8   8       54.06       46.05      9.65 o 
  -1  -8   8        1.51        0.15      3.56 o 
   0  -8   8      389.64      381.30     19.96 o 
   1  -8   8        3.00        5.27      2.93 o 
   2  -8   8      295.79      314.35     16.33 o 
   3  -8   8       34.73       31.04      4.96 o 
   4  -8   8       89.51      113.09     15.36 o 
   5  -8   8       53.87       75.05     13.02 o 
  -6  -7   8       64.74       63.62     17.73 o 
  -5  -7   8        4.41        3.71      3.90 o 
  -4  -7   8        0.84        6.56      5.24 o 
  -3  -7   8       18.44       25.14      7.08 o 
  -2  -7   8       65.31       60.46      8.14 o 
  -1  -7   8      317.44      318.19     17.97 o 
   0  -7   8       20.13       13.47      3.32 o 
   1  -7   8        2.27        0.74      3.83 o 
   2  -7   8       45.11       49.49      6.28 o 
   3  -7   8        5.90        3.37      2.42 o 
   4  -7   8      248.75      283.35     22.79 o 
   5  -7   8       14.81       17.90      5.82 o 
   6  -7   8       64.53       83.04     13.93 o 
  -6  -6   8        0.08        4.91      4.01 o 
  -5  -6   8        8.19       10.79      3.87 o 
  -4  -6   8      318.36      335.99     31.14 o 
  -3  -6   8       55.67       75.78      8.13 o 
  -2  -6   8      252.67      273.29     20.29 o 
  -1  -6   8       38.72       41.32      4.86 o 
   0  -6   8      407.33      420.06     33.19 o 
   1  -6   8      202.37      200.37     13.61 o 
   2  -6   8      550.04      501.98     18.51 o 
   3  -6   8      194.12      208.56     11.99 o 
   4  -6   8        9.19        7.62      4.99 o 
   5  -6   8      124.23      142.59     12.71 o 
   6  -6   8       54.71       62.70      9.70 o 
  -7  -5   8        9.53       10.06      4.51 o 
  -6  -5   8       81.06       84.33      9.28 o 
  -5  -5   8       20.48       20.30      4.56 o 
  -4  -5   8      346.19      382.39     25.09 o 
  -3  -5   8       83.83       90.13      9.14 o 
  -2  -5   8      181.41      203.98     11.81 o 
  -1  -5   8       33.95       34.78      4.47 o 
   0  -5   8      919.42      884.70     34.25 o 
   1  -5   8      131.14      116.90      8.38 o 
   2  -5   8      803.88      766.81     22.04 o 
   3  -5   8      186.50      189.13      9.89 o 
   4  -5   8        2.19        1.90      2.23 o 
   5  -5   8       62.38       66.69      8.32 o 
   6  -5   8        0.51       -3.90      5.76 o 
  -7  -4   8       85.44       95.84     12.36 o 
  -6  -4   8       31.27       26.17      6.74 o 
  -5  -4   8        0.50       -1.82      3.46 o 
  -4  -4   8       19.60       22.39      5.23 o 
  -3  -4   8     1587.79     1588.63     43.95 o 
  -2  -4   8      549.21      578.63     22.09 o 
  -1  -4   8      635.55      699.81     22.79 o 
   0  -4   8       56.92       55.57      6.66 o 
   1  -4   8       87.30       94.79      8.17 o 
   2  -4   8      288.40      275.33     12.28 o 
   3  -4   8      221.27      221.75     11.64 o 
   4  -4   8      807.73      773.67     28.07 o 
   5  -4   8       30.53       33.32      6.34 o 
   6  -4   8      155.54      154.18     16.13 o 
   7  -4   8       59.64       63.41     16.26 o 
  -8  -3   8       63.55       37.33     21.21 o 
  -7  -3   8        2.77        4.19      3.98 o 
  -6  -3   8        8.09        4.43      3.03 o 
  -5  -3   8      358.93      364.66     18.59 o 
  -4  -3   8      127.49      116.57     10.70 o 
  -3  -3   8       90.35       88.07      8.89 o 
  -2  -3   8       28.20       23.64      5.95 o 
  -1  -3   8      211.05      242.16     10.85 o 
   0  -3   8      409.88      447.52     14.78 o 
   1  -3   8      168.67      181.56      8.61 o 
   2  -3   8      156.25      146.95      8.30 o 
   3  -3   8      930.73      896.74     27.82 o 
   4  -3   8        6.84        6.48      3.28 o 
   5  -3   8      175.15      184.95     14.01 o 
   6  -3   8       80.29       83.11     11.21 o 
   7  -3   8       13.59        5.26      7.49 o 
  -8  -2   8        8.46        2.70      4.30 o 
  -7  -2   8       86.29       78.64     11.20 o 
  -6  -2   8      218.50      218.19     17.13 o 
  -5  -2   8       67.88       70.05      9.99 o 
  -4  -2   8      492.28      543.84     32.69 o 
  -3  -2   8       67.52       72.16      9.63 o 
  -2  -2   8        3.25        2.24      3.24 o 
  -1  -2   8      636.49      636.99     32.80 o 
   0  -2   8      536.55      567.76     12.74 o 
   1  -2   8       88.22       78.01      4.99 o 
   2  -2   8      881.62      809.05     24.07 o 
   3  -2   8        0.99        0.67      1.78 o 
   4  -2   8      186.87      172.02     16.74 o 
   5  -2   8      327.97      335.87     18.47 o 
   6  -2   8        2.95        6.04      7.04 o 
   7  -2   8      181.02      207.48     28.58 o 
  -8  -1   8        1.73        0.50      4.04 o 
  -7  -1   8      317.78      314.22     25.52 o 
  -6  -1   8       40.30       30.26      6.77 o 
  -5  -1   8       52.63       40.49     18.86 o 
  -4  -1   8      371.68      523.02     95.83 o 
  -3  -1   8      160.07      205.64     21.50 o 
  -2  -1   8     1417.75     1546.27     29.24 o 
  -1  -1   8      274.45      249.72     10.49 o 
   0  -1   8      355.94      329.27     21.26 o 
   1  -1   8      178.61      146.65      9.71 o 
   2  -1   8        2.50        1.76      2.21 o 
   3  -1   8      471.62      446.75     16.03 o 
   4  -1   8     1441.96     1435.99     29.69 o 
   5  -1   8       29.22       30.26      4.49 o 
   6  -1   8      292.18      330.47     35.02 o 
   7  -1   8       62.26       65.59     17.04 o 
  -8   0   8       15.16        9.98      5.94 o 
  -7   0   8        6.73        5.93      4.70 o 
  -6   0   8        9.10        7.65      8.69 o 
  -5   0   8      488.42      374.41    159.21 o 
  -4   0   8       14.61        3.67      4.20 o 
  -3   0   8      784.48      870.50     25.60 o 
  -2   0   8      610.15      575.88      9.59 o 
  -1   0   8       71.15       78.66      6.58 o 
   0   0   8     2994.29     3066.71    102.77 o 
   1   0   8      229.75      236.61     10.73 o 
   2   0   8      398.54      396.82     15.72 o 
   3   0   8      198.41      201.14     10.80 o 
   4   0   8      107.87       95.75     10.17 o 
   5   0   8       51.98       54.69      7.06 o 
   6   0   8       47.24       45.72     12.25 o 
   7   0   8       56.19       65.47     17.43 o 
  -8   1   8       35.55       25.38     11.49 o 
  -7   1   8      113.12      123.60     16.03 o 
  -6   1   8      422.66      241.01    216.07 o 
  -5   1   8        3.62        2.54      3.80 o 
  -4   1   8      307.42      349.62     32.31 o 
  -3   1   8      212.44      213.88      7.43 o 
  -2   1   8      179.26      153.87     42.51 o 
  -1   1   8      233.92      247.59     18.29 o 
   0   1   8      650.67      665.73     33.73 o 
   1   1   8      300.06      294.79     15.10 o 
   2   1   8      461.40      435.57     15.25 o 
   3   1   8       71.58       69.25      6.30 o 
   4   1   8      183.01      174.02     10.42 o 
   5   1   8       89.21       90.80      9.65 o 
   6   1   8      150.07      157.87     16.00 o 
   7   1   8       25.66       34.08     12.44 o 
  -8   2   8       49.00       58.90     19.28 o 
  -7   2   8      172.94       94.60    100.92 o 
  -6   2   8        0.33        0.89      6.12 o 
  -5   2   8        5.81        0.28      3.45 o 
  -4   2   8      154.97      177.79     17.38 o 
  -3   2   8        3.34        1.73      3.28 o 
  -2   2   8      744.11      721.33     25.43 o 
  -1   2   8        2.90        1.53      1.81 o 
   0   2   8      675.42      724.29     57.98 o 
   1   2   8       87.26       82.96     10.46 o 
   2   2   8       50.85       51.45      7.87 o 
   3   2   8      164.94      160.73     15.66 o 
   4   2   8       41.14       38.53      6.62 o 
   5   2   8       40.85       45.40      7.26 o 
   6   2   8       48.03       55.85     10.53 o 
  -8   3   8        2.89        5.88      6.53 o 
  -7   3   8        3.97        3.02      4.50 o 
  -6   3   8      201.79      133.20     96.10 o 
  -5   3   8       34.94       24.60      8.01 o 
  -4   3   8        8.21        3.99      3.76 o 
  -3   3   8        7.65        2.37      3.42 o 
  -2   3   8      183.22      191.88      9.29 o 
  -1   3   8       29.15       30.45      3.42 o 
   0   3   8      449.45      503.25     15.93 o 
   1   3   8      134.60      128.14     13.54 o 
   2   3   8     1063.12     1083.84     39.77 o 
   3   3   8      623.88      590.50     30.36 o 
   4   3   8      130.96      136.33     14.70 o 
   5   3   8      139.66      165.36     13.77 o 
   6   3   8       42.41       51.93     10.24 o 
  -7   4   8       25.92       35.52     15.84 o 
  -6   4   8      163.52       62.19     81.94 o 
  -5   4   8        0.69       -3.01      5.91 o 
  -4   4   8      481.50      603.71     46.78 o 
  -3   4   8       18.79       19.93      4.51 o 
  -2   4   8      256.76      257.48     12.15 o 
  -1   4   8      376.47      382.63     17.67 o 
   0   4   8       19.83       19.99      3.48 o 
   1   4   8      145.69      146.03     14.39 o 
   2   4   8      104.61      108.14     12.20 o 
   3   4   8        1.38       -2.96      2.96 o 
   4   4   8       56.72       65.79     10.47 o 
   5   4   8        0.83        4.82      3.73 o 
  -7   5   8       20.80       17.40     16.96 o 
  -6   5   8       23.18       20.51      8.66 o 
  -5   5   8       84.11      106.79     16.99 o 
  -4   5   8       62.86       63.61      8.16 o 
  -3   5   8        0.94       -1.07      2.26 o 
  -2   5   8      143.44      142.40     11.23 o 
  -1   5   8      249.18      212.86     13.42 o 
   0   5   8       73.93       81.92     18.75 o 
   1   5   8       16.57       12.78      4.38 o 
   2   5   8       19.34       18.15      5.51 o 
   3   5   8      118.03      131.61     14.64 o 
   4   5   8      114.05      116.20     14.10 o 
   5   5   8      115.02      137.45     25.12 o 
  -6   6   8      144.81      145.90     17.64 o 
  -5   6   8       66.35       65.55     13.91 o 
  -4   6   8       21.24       22.43      5.13 o 
  -3   6   8      121.62      118.55     12.62 o 
  -2   6   8        1.93       -0.41      2.86 o 
  -1   6   8       89.57       95.19     10.10 o 
   0   6   8       37.82       41.83     13.09 o 
   1   6   8        5.73        7.43      4.46 o 
   2   6   8      161.87      171.56     16.80 o 
   3   6   8        3.87        9.87      7.51 o 
   4   6   8       14.41       17.26      8.53 o 
  -5   7   8        0.32       -2.65      3.61 o 
  -4   7   8       58.37       72.59      9.40 o 
  -3   7   8        2.43        2.25      5.67 o 
  -2   7   8      221.50      190.40     20.19 o 
  -1   7   8      203.90      186.64     35.09 o 
   0   7   8       73.69       56.00     14.65 o 
   1   7   8       80.41       86.53     19.23 o 
   2   7   8       58.50       54.24     15.24 o 
   3   7   8       42.64       39.57     13.66 o 
  -4   8   8       34.97       45.08     13.15 o 
  -3   8   8        6.21        6.16      6.90 o 
  -2   8   8       36.62       43.22     10.47 o 
  -1   8   8        3.93        6.88     10.08 o 
   0   8   8      158.17      161.77     27.12 o 
   1   8   8       27.60       18.78      9.16 o 
   0 -10   9        2.11        2.33      4.11 o 
   1 -10   9       30.17       34.58      9.60 o 
  -3  -9   9       59.89       54.94     11.23 o 
  -2  -9   9        3.15        1.02      5.31 o 
  -1  -9   9        6.31        5.35      3.96 o 
   0  -9   9       53.08       50.27     15.95 o 
   1  -9   9       11.15       10.50      3.50 o 
   2  -9   9       82.49       88.35      9.18 o 
   3  -9   9      107.38      122.84     17.43 o 
  -4  -8   9       17.49       18.32      6.78 o 
  -3  -8   9      100.23      101.29     17.88 o 
  -2  -8   9        7.02       10.04      3.65 o 
  -1  -8   9       92.60       98.08     10.69 o 
   0  -8   9       26.26       24.95      4.87 o 
   1  -8   9       17.89       24.49      5.73 o 
   2  -8   9      162.01      159.80     11.98 o 
   3  -8   9        0.58        3.12      3.18 o 
   4  -8   9       20.55       27.87      8.04 o 
  -5  -7   9       98.94       89.34     13.53 o 
  -4  -7   9        0.55        3.37      4.11 o 
  -3  -7   9        1.88       -0.56      3.99 o 
  -2  -7   9      219.97      221.35     15.86 o 
  -1  -7   9       40.26       47.99      7.36 o 
   0  -7   9        0.67       -0.47      3.72 o 
   1  -7   9       16.12        6.10      4.20 o 
   2  -7   9       30.45       24.70      4.89 o 
   3  -7   9       44.46       51.76      6.55 o 
   4  -7   9       77.47       82.27     10.34 o 
   5  -7   9       41.65       53.95     11.27 o 
  -6  -6   9        6.70        7.16      3.79 o 
  -5  -6   9      149.19      171.63     16.78 o 
  -4  -6   9        0.51        4.03      3.29 o 
  -3  -6   9       36.44       40.21      6.46 o 
  -2  -6   9        1.78        0.10      2.59 o 
  -1  -6   9       44.09       51.66      5.98 o 
   0  -6   9      419.50      403.14     20.69 o 
   1  -6   9      214.80      196.68     11.85 o 
   2  -6   9      218.81      227.07     13.14 o 
   3  -6   9       55.08       61.03      6.78 o 
   4  -6   9       22.47       28.99      6.16 o 
   5  -6   9      125.18      136.39     13.40 o 
   6  -6   9        5.87        9.10      4.93 o 
  -7  -5   9       51.59       56.05     10.40 o 
  -6  -5   9        3.65        1.27      4.98 o 
  -5  -5   9        0.46        1.77      2.96 o 
  -4  -5   9       64.98       74.14      9.22 o 
  -3  -5   9       10.90        9.15      3.56 o 
  -2  -5   9      309.91      333.91     22.33 o 
  -1  -5   9      391.81      426.46     23.36 o 
   0  -5   9       61.96       53.23      7.62 o 
   1  -5   9      181.37      202.91     11.47 o 
   2  -5   9      365.22      371.40     18.42 o 
   3  -5   9       30.35       20.96      5.33 o 
   4  -5   9      226.96      228.33     13.70 o 
   5  -5   9       47.59       49.16      8.31 o 
   6  -5   9       32.15       30.70      6.86 o 
  -7  -4   9       40.13       32.35      7.96 o 
  -6  -4   9       18.03       11.23      3.27 o 
  -5  -4   9       20.01       21.46      5.36 o 
  -4  -4   9      221.87      213.10     15.37 o 
  -3  -4   9       29.97       27.93      5.83 o 
  -2  -4   9      684.12      698.03     26.68 o 
  -1  -4   9        6.12        2.42      1.76 o 
   0  -4   9      118.77      130.75     11.14 o 
   1  -4   9      244.01      244.28     11.26 o 
   2  -4   9       58.48       52.74      4.98 o 
   3  -4   9        6.86        2.73      1.94 o 
   4  -4   9       80.74       66.44      7.99 o 
   5  -4   9        1.89       -1.27      3.58 o 
   6  -4   9       85.57       91.04     12.63 o 
  -7  -3   9        3.98        4.77      3.25 o 
  -6  -3   9       81.89       79.72     12.91 o 
  -5  -3   9      219.65      216.76     16.40 o 
  -4  -3   9       10.57       14.99      4.87 o 
  -3  -3   9      104.37      101.47     12.57 o 
  -2  -3   9       14.34       13.14      4.14 o 
  -1  -3   9       22.23       27.06      7.22 o 
   0  -3   9      432.43      438.11     12.33 o 
   1  -3   9       10.09       10.89      3.41 o 
   2  -3   9      478.78      480.07     18.08 o 
   3  -3   9      524.17      470.69     21.10 o 
   4  -3   9      106.60      100.96     10.46 o 
   5  -3   9      107.14      111.41     11.64 o 
   6  -3   9        2.54        8.66      7.41 o 
  -8  -2   9        0.70       -0.28      3.61 o 
  -7  -2   9       22.86       18.33      6.40 o 
  -6  -2   9        9.16        8.02      4.99 o 
  -5  -2   9       13.48       16.14      7.67 o 
  -4  -2   9      270.18      267.87     20.99 o 
  -3  -2   9      600.69      607.84     40.62 o 
  -2  -2   9      655.86      677.92     68.25 o 
  -1  -2   9      519.34      419.22    120.22 o 
   0  -2   9       10.29        9.11      2.57 o 
   1  -2   9      290.66      269.34     14.57 o 
   2  -2   9      200.44      162.00     16.18 o 
   3  -2   9      810.64      756.85     26.23 o 
   4  -2   9      446.25      450.40     21.38 o 
   5  -2   9        5.28        5.10      3.65 o 
   6  -2   9      145.08      167.50     25.34 o 
  -8  -1   9       59.23       83.74     14.39 o 
  -7  -1   9      126.12      125.89     17.21 o 
  -6  -1   9       59.99       71.11     15.03 o 
  -5  -1   9      263.33      231.46     43.37 o 
  -4  -1   9       95.02      125.08     18.93 o 
  -3  -1   9      287.73      308.22     13.52 o 
  -2  -1   9      128.60      127.20      7.49 o 
  -1  -1   9       10.16        8.94      2.46 o 
   0  -1   9      366.11      415.12     26.63 o 
   1  -1   9      102.02      106.29      8.78 o 
   2  -1   9       13.76       15.88      3.61 o 
   3  -1   9      276.95      256.89     13.41 o 
   4  -1   9      513.18      473.74     18.65 o 
   5  -1   9       82.36       94.70      8.60 o 
   6  -1   9      117.67      123.64     23.13 o 
  -8   0   9        1.68        5.04      4.57 o 
  -7   0   9       97.68      108.41     16.12 o 
  -6   0   9      157.95       73.22     75.82 o 
  -5   0   9      157.46       79.68     77.88 o 
  -4   0   9      289.86      265.47     44.09 o 
  -3   0   9      155.29      166.16     10.56 o 
  -2   0   9       70.56       68.47      4.26 o 
  -1   0   9     1005.39     1042.71     42.61 o 
   0   0   9      123.54      122.74      8.89 o 
   1   0   9      122.12      110.13      7.95 o 
   2   0   9      447.00      428.60     18.68 o 
   3   0   9        8.14        6.49      2.35 o 
   4   0   9      497.97      491.83     17.99 o 
   5   0   9       67.60       77.61      9.35 o 
   6   0   9        4.13       -0.89      4.99 o 
  -8   1   9       16.55        9.24      6.12 o 
  -7   1   9      148.49       75.17     75.89 o 
  -6   1   9       15.85       10.79      8.77 o 
  -5   1   9       97.19       87.93     14.72 o 
  -4   1   9      170.74      172.85     20.35 o 
  -3   1   9       52.81       41.13     10.57 o 
  -2   1   9      867.31     1138.90    242.63 o 
  -1   1   9      116.42      115.77     22.76 o 
   0   1   9        0.90       -1.99      3.03 o 
   1   1   9      295.35      271.40     12.64 o 
   2   1   9       44.92       44.20      5.28 o 
   3   1   9       61.18       61.72      6.38 o 
   4   1   9      450.20      459.30     17.60 o 
   5   1   9        5.70        2.02      3.29 o 
   6   1   9      150.76      169.64     17.24 o 
  -7   2   9       34.24       19.59      8.80 o 
  -6   2   9        0.81        3.94      6.44 o 
  -5   2   9      464.91      327.63    211.49 o 
  -4   2   9      140.51      173.08     30.33 o 
  -3   2   9      862.50      756.96     97.72 o 
  -2   2   9      484.51      532.50     42.32 o 
  -1   2   9      140.64      159.67     18.46 o 
   0   2   9     1384.65     1411.05    112.10 o 
   1   2   9       21.49       21.45      5.99 o 
   2   2   9      160.16      167.72     15.75 o 
   3   2   9        2.87        3.58      3.63 o 
   4   2   9        0.45       -0.91      2.51 o 
   5   2   9       33.57       46.76      8.25 o 
   6   2   9        6.87        8.44      5.31 o 
  -7   3   9       43.36       44.29     18.37 o 
  -6   3   9      287.26      226.93     90.80 o 
  -5   3   9        1.55       -1.39      3.62 o 
  -4   3   9        6.27        2.75      3.47 o 
  -3   3   9       14.98       14.66      6.56 o 
  -2   3   9       46.21       48.11      7.18 o 
  -1   3   9       17.41       18.88      4.40 o 
   0   3   9       32.25       31.39      4.92 o 
   1   3   9       27.49       22.16      4.81 o 
   2   3   9      416.24      420.60     26.05 o 
   3   3   9      104.39      117.89     14.15 o 
   4   3   9       33.19       44.44      9.23 o 
   5   3   9       37.78       46.12      8.09 o 
  -7   4   9       30.95       15.02     11.11 o 
  -6   4   9        5.34        5.33      5.73 o 
  -5   4   9        2.65       12.32      8.56 o 
  -4   4   9       42.66       13.31     13.00 o 
  -3   4   9        0.36       -3.03      3.52 o 
  -2   4   9      445.44      492.87     23.68 o 
  -1   4   9       15.10       14.27      4.22 o 
   0   4   9      313.07      287.13     58.02 o 
   1   4   9       57.44       53.18      8.77 o 
   2   4   9       11.09        4.56      3.38 o 
   3   4   9      108.08      126.76     14.57 o 
   4   4   9      108.92       96.26     13.14 o 
   5   4   9        9.90       15.76      6.57 o 
  -6   5   9       65.31       66.65     19.08 o 
  -5   5   9       92.16       38.22     36.76 o 
  -4   5   9        7.39       -0.50      4.01 o 
  -3   5   9       99.52      111.99     15.20 o 
  -2   5   9      165.27      141.28     13.25 o 
  -1   5   9        8.52       11.00      4.52 o 
   0   5   9      176.33      182.79     26.05 o 
   1   5   9        2.74        2.17      3.25 o 
   2   5   9      120.99      132.09     15.57 o 
   3   5   9       87.40       73.06     11.48 o 
   4   5   9       13.19       16.35      8.95 o 
  -5   6   9       11.89       11.33      8.39 o 
  -4   6   9      126.50      125.18     16.09 o 
  -3   6   9        1.14        2.59      4.29 o 
  -2   6   9       55.68       56.53     11.01 o 
  -1   6   9       71.82       72.73     12.49 o 
   0   6   9       54.16       56.19     15.91 o 
   1   6   9       97.34      110.88     13.84 o 
   2   6   9       34.85       43.59     13.96 o 
   3   6   9        3.03       13.64      9.87 o 
  -4   7   9       14.98       13.82      6.47 o 
  -3   7   9        1.37       -4.01      5.19 o 
  -2   7   9      154.66      153.29     18.96 o 
  -1   7   9       13.21       15.04      6.37 o 
   0   7   9        0.75        6.93      7.19 o 
   1   7   9       14.10       14.52      8.92 o 
  -2  -9  10        0.04        3.78      4.19 o 
  -1  -9  10        1.66        2.61      4.04 o 
   0  -9  10       32.55       36.55      8.66 o 
   1  -9  10        0.43       -1.67      2.63 o 
   2  -9  10       36.46       38.94      6.08 o 
  -4  -8  10        1.39        3.12      5.32 o 
  -3  -8  10       62.20       68.89     12.91 o 
  -2  -8  10       38.96       43.46      7.89 o 
  -1  -8  10       72.48       53.68      7.82 o 
   0  -8  10        3.15       -0.27      3.49 o 
   1  -8  10      237.37      228.81     14.67 o 
   2  -8  10        8.38        2.79      3.04 o 
   3  -8  10       78.59      103.23     12.38 o 
  -5  -7  10       37.87       50.17     11.09 o 
  -4  -7  10       22.09       17.12     13.21 o 
  -3  -7  10       67.18       66.42     12.59 o 
  -2  -7  10       59.93       64.46      9.02 o 
  -1  -7  10       17.96       12.28      4.82 o 
   0  -7  10        3.30        5.56      4.07 o 
   1  -7  10       35.73       29.96      5.06 o 
   2  -7  10       22.50       18.27      4.17 o 
   3  -7  10      232.29      231.62     14.12 o 
   4  -7  10        3.36        3.54      3.16 o 
  -5  -6  10       65.61       61.51     11.87 o 
  -4  -6  10      142.75      161.13     14.10 o 
  -3  -6  10       36.64       38.80      7.15 o 
  -2  -6  10        0.79        2.36      2.47 o 
  -1  -6  10       65.55       77.56      7.81 o 
   0  -6  10       75.03       64.86      9.41 o 
   1  -6  10        4.71        3.30      3.37 o 
   2  -6  10      120.66      132.14     10.05 o 
   3  -6  10        0.62        0.55      2.73 o 
   4  -6  10      109.04      115.76     11.98 o 
   5  -6  10       95.97      104.78     12.22 o 
  -6  -5  10        0.88       -3.11      7.41 o 
  -5  -5  10       14.75       11.17      3.78 o 
  -4  -5  10       10.50        7.34      3.69 o 
  -3  -5  10        8.16        7.17      3.34 o 
  -2  -5  10      178.87      197.23     16.46 o 
  -1  -5  10      153.77      149.35     11.12 o 
   0  -5  10      105.97      103.43     11.46 o 
   1  -5  10       42.29       56.50      7.43 o 
   2  -5  10        0.53        0.40      2.43 o 
   3  -5  10       30.16       29.96      4.36 o 
   4  -5  10      138.10      155.58     13.25 o 
   5  -5  10       32.91       27.40      5.88 o 
  -7  -4  10        9.70        9.70      4.71 o 
  -6  -4  10       37.49       33.61      6.77 o 
  -5  -4  10       36.70       34.66      6.38 o 
  -4  -4  10       54.75       50.59      8.03 o 
  -3  -4  10      127.03      153.21     14.93 o 
  -2  -4  10        6.28        7.82      4.02 o 
  -1  -4  10       50.35       55.95     11.17 o 
   0  -4  10      118.59      111.27      9.11 o 
   1  -4  10        6.75        7.90      3.77 o 
   2  -4  10      206.98      209.04     11.08 o 
   3  -4  10      287.20      312.30     21.25 o 
   4  -4  10        2.39        1.48      4.26 o 
   5  -4  10      179.83      175.31     15.82 o 
  -7  -3  10        2.67        7.25      4.57 o 
  -6  -3  10       71.79       76.86     14.00 o 
  -5  -3  10       12.89       14.80      5.16 o 
  -4  -3  10      362.76      373.04     21.49 o 
  -3  -3  10       18.03       18.00      5.37 o 
  -2  -3  10      302.51      316.86     23.08 o 
  -1  -3  10      372.89      353.81    142.00 o 
   0  -3  10       74.89       66.82      4.63 o 
   1  -3  10      196.36      203.80      8.90 o 
   2  -3  10      174.47      149.45     13.44 o 
   3  -3  10       50.68       47.92      7.02 o 
   4  -3  10        9.36       14.05      4.84 o 
   5  -3  10        9.27        8.36      4.12 o 
   6  -3  10       25.71       30.08      9.03 o 
  -7  -2  10       20.78       21.39     10.75 o 
  -6  -2  10       27.71       24.61      7.59 o 
  -5  -2  10        5.87        4.91      5.63 o 
  -4  -2  10       44.49       55.93     10.33 o 
  -3  -2  10      205.24      194.05     18.89 o 
  -2  -2  10      401.34      361.78     40.26 o 
  -1  -2  10      141.01      132.60     14.76 o 
   0  -2  10      229.80      237.43     13.04 o 
   1  -2  10      350.15      340.95     27.98 o 
   2  -2  10        4.76        7.03      3.09 o 
   3  -2  10      248.55      245.84     16.15 o 
   4  -2  10      517.62      529.19     24.13 o 
   5  -2  10        9.80       13.13      4.56 o 
   6  -2  10       64.29       76.23     13.66 o 
  -7  -1  10        1.77       -1.13      4.79 o 
  -6  -1  10      157.13      161.26     20.27 o 
  -5  -1  10      251.28      195.81    104.46 o 
  -4  -1  10        0.96        3.58      5.71 o 
  -3  -1  10      244.49      216.89     38.91 o 
  -2  -1  10       14.38       15.82      5.83 o 
  -1  -1  10        3.64        1.48      1.57 o 
   0  -1  10      203.79      198.51     12.68 o 
   1  -1  10       41.10       37.58      5.47 o 
   2  -1  10      303.53      315.79     20.74 o 
   3  -1  10      256.10      252.70     15.94 o 
   4  -1  10      148.17      144.81     12.23 o 
   5  -1  10      104.36      118.63     15.17 o 
   6  -1  10        1.66       10.87      7.56 o 
  -7   0  10       18.35       15.63      7.04 o 
  -6   0  10      110.91      123.77     18.87 o 
  -5   0  10        5.32        9.90      5.56 o 
  -4   0  10      133.35      127.46     20.21 o 
  -3   0  10       81.18       74.69     20.35 o 
  -2   0  10      171.14      169.79     17.25 o 
  -1   0  10      310.95      315.73     19.59 o 
   0   0  10        1.80        0.36      1.52 o 
   1   0  10      173.38      165.56     11.42 o 
   2   0  10      109.86       98.29      8.20 o 
   3   0  10      558.38      543.05     28.41 o 
   4   0  10       75.95       64.79      7.16 o 
   5   0  10       22.31       19.77      5.04 o 
  -7   1  10      108.67       63.06     54.79 o 
  -6   1  10      175.61       98.23     84.85 o 
  -5   1  10       58.65       44.11     24.41 o 
  -4   1  10       20.60       14.80      6.18 o 
  -3   1  10       60.25       56.46     11.38 o 
  -2   1  10      163.58      206.87     66.15 o 
  -1   1  10        0.01        1.85      4.53 o 
   0   1  10      426.05      416.07     18.46 o 
   1   1  10       55.96       51.20      5.81 o 
   2   1  10        1.39       -2.85      2.85 o 
   3   1  10      599.15      617.09     21.20 o 
   4   1  10      400.43      418.89     22.03 o 
   5   1  10      226.46      245.51     17.74 o 
  -7   2  10        0.03       -2.43      5.84 o 
  -6   2  10       55.66       41.50     47.58 o 
  -5   2  10      211.73      231.57     22.34 o 
  -4   2  10      555.49      567.39     35.06 o 
  -3   2  10      244.05      236.47     21.99 o 
  -2   2  10        0.43       -0.25      4.20 o 
  -1   2  10      266.33      261.33     17.28 o 
   0   2  10      335.87      340.37     25.44 o 
   1   2  10        0.58        0.29      2.38 o 
   2   2  10       20.97       19.35      7.26 o 
   3   2  10       13.50        8.31      3.49 o 
   4   2  10       64.21       75.65     10.14 o 
   5   2  10       13.18       13.79      4.28 o 
  -7   3  10      141.87      153.73     29.67 o 
  -6   3  10       31.90       36.73     11.19 o 
  -5   3  10        1.23       10.97      9.67 o 
  -4   3  10       58.40       58.75     12.44 o 
  -3   3  10        7.25        7.36      3.78 o 
  -2   3  10      181.71      191.63     17.62 o 
  -1   3  10        1.74        1.79      1.83 o 
   0   3  10       31.08       29.40      6.51 o 
   1   3  10      233.10      224.96     20.09 o 
   2   3  10        5.78       -0.31      3.04 o 
   3   3  10       97.50      110.01     15.25 o 
   4   3  10       27.25       36.45      6.69 o 
  -6   4  10       18.02       17.47     12.66 o 
  -5   4  10       37.76       50.34     16.66 o 
  -4   4  10        2.90        3.04      4.98 o 
  -3   4  10      176.53      194.76     19.05 o 
  -2   4  10       72.52       74.53     11.87 o 
  -1   4  10      140.17      155.08     18.78 o 
   0   4  10      218.70      221.81     21.92 o 
   1   4  10       26.88       28.39      7.36 o 
   2   4  10       36.27       38.02      8.83 o 
   3   4  10       42.13       40.13      8.83 o 
   4   4  10        1.71       -2.58      3.61 o 
  -5   5  10        2.20        1.97      7.10 o 
  -4   5  10       31.20       11.46     14.58 o 
  -3   5  10        1.89       -1.51      5.04 o 
  -2   5  10        6.63        3.54      5.74 o 
  -1   5  10       39.60       46.50     10.04 o 
   0   5  10       25.87       26.37     10.87 o 
   1   5  10        3.75        2.23      4.50 o 
   2   5  10      176.45      169.86     19.17 o 
   3   5  10       15.74       12.22      5.82 o 
  -4   6  10       75.16       61.48     11.77 o 
  -3   6  10        1.54       -1.66      5.76 o 
  -2   6  10      171.87      196.24     21.33 o 
  -1   6  10       28.44       19.39      8.40 o 
   0   6  10        1.98       -0.72      4.61 o 
   1   6  10       52.33       62.63     11.26 o 
   2   6  10        1.64        3.16     10.02 o 
  -2   7  10        7.25       -1.69      4.48 o 
  -1   7  10        3.17       -0.32      6.51 o 
  -3  -8  11        5.40        9.10      6.82 o 
  -2  -8  11        9.47        4.80      4.50 o 
  -1  -8  11        4.18        6.12      2.60 o 
   0  -8  11       81.19       86.40     11.06 o 
   1  -8  11        8.54        9.96      4.54 o 
   2  -8  11       57.93       50.97      8.49 o 
  -4  -7  11       13.23       10.64      5.92 o 
  -3  -7  11       37.36       39.27     12.34 o 
  -2  -7  11        9.12       11.36      4.48 o 
  -1  -7  11       11.27       11.14      4.00 o 
   0  -7  11      206.89      188.00     15.66 o 
   1  -7  11        0.08        0.35      3.25 o 
   2  -7  11      396.47      394.53     22.78 o 
   3  -7  11       53.94       60.63     12.67 o 
  -5  -6  11        3.50        3.47      3.80 o 
  -4  -6  11       35.47       41.12      9.27 o 
  -3  -6  11       47.40       47.33     10.56 o 
  -2  -6  11       94.37       98.92     11.94 o 
  -1  -6  11      127.60      121.65     12.95 o 
   0  -6  11        5.66        6.91      4.29 o 
   1  -6  11       49.38       67.90      9.41 o 
   2  -6  11       13.40       11.89      4.45 o 
   3  -6  11       28.62       32.80      8.74 o 
   4  -6  11       16.77       11.54      9.62 o 
  -5  -5  11       10.75        6.06      3.11 o 
  -4  -5  11        1.08       -0.78      2.70 o 
  -3  -5  11       30.40       35.04      7.53 o 
  -2  -5  11      155.99      188.80     15.19 o 
  -1  -5  11        0.03        1.68      2.84 o 
   0  -5  11        9.89       26.15      8.41 o 
   1  -5  11        0.75        0.67      3.69 o 
   2  -5  11       49.52       52.14     10.93 o 
   3  -5  11      191.91      197.94     16.02 o 
   4  -5  11       28.79       20.69      5.15 o 
  -6  -4  11       24.58       21.51      5.63 o 
  -5  -4  11       18.41       27.40      6.26 o 
  -4  -4  11      142.36      137.77     14.18 o 
  -3  -4  11       15.77       12.30      3.95 o 
  -2  -4  11       65.58       76.65     12.13 o 
  -1  -4  11       61.52       74.72     13.18 o 
   0  -4  11      222.60      183.82     20.54 o 
   1  -4  11       79.17       76.69     12.72 o 
   2  -4  11      236.43      224.94     17.88 o 
   3  -4  11       17.82        8.36      6.79 o 
   4  -4  11       80.24       81.20     10.67 o 
   5  -4  11       95.41       96.41     11.67 o 
  -6  -3  11       13.80       12.01      6.85 o 
  -5  -3  11       25.40       27.44      6.31 o 
  -4  -3  11       11.88        7.00      9.48 o 
  -3  -3  11        9.46        0.31      8.33 o 
  -2  -3  11      347.20      330.27     29.19 o 
  -1  -3  11      163.44      138.86     17.76 o 
   0  -3  11      104.59      108.40     14.52 o 
   1  -3  11       19.46       30.56      5.43 o 
   2  -3  11       17.82       12.06      4.79 o 
   3  -3  11       39.27       46.33      7.68 o 
   4  -3  11      121.42      114.81     12.89 o 
   5  -3  11        0.19        2.22      4.08 o 
  -6  -2  11        5.56        8.31      5.78 o 
  -5  -2  11       30.28       17.28     11.68 o 
  -4  -2  11      137.33      127.73     16.99 o 
  -3  -2  11      164.60      158.87     17.65 o 
  -2  -2  11       82.60       75.05     12.01 o 
  -1  -2  11       71.24       45.78     11.38 o 
   0  -2  11      188.20      172.88     19.31 o 
   1  -2  11        7.10        7.14      2.53 o 
   2  -2  11      266.06      251.28     15.95 o 
   3  -2  11       96.52      116.42     11.68 o 
   4  -2  11       14.45       14.85      4.97 o 
   5  -2  11       29.36       32.97      8.89 o 
  -7  -1  11        7.79       11.87      7.07 o 
  -6  -1  11       85.13       41.41     42.76 o 
  -5  -1  11        9.68        3.71      4.50 o 
  -4  -1  11      304.97      403.53     82.18 o 
  -3  -1  11      152.16      126.60     17.42 o 
  -2  -1  11       40.82       36.73      8.86 o 
  -1  -1  11      120.53      126.09     15.17 o 
   0  -1  11      216.49      195.98     21.56 o 
   1  -1  11      238.62      251.23     16.78 o 
   2  -1  11      110.15      121.05     13.41 o 
   3  -1  11       40.45       29.22      6.53 o 
   4  -1  11       21.08       19.50      5.35 o 
   5  -1  11       58.76       62.41     11.76 o 
  -7   0  11       30.84       31.20      8.88 o 
  -6   0  11        9.31        2.19      4.38 o 
  -5   0  11        6.13        1.91      4.71 o 
  -4   0  11      325.32      352.30     27.69 o 
  -3   0  11      398.95      411.08    138.68 o 
  -2   0  11      984.98     1015.78    108.35 o 
  -1   0  11       59.24       43.14     10.37 o 
   0   0  11       62.41       58.24      7.01 o 
   1   0  11       92.79       85.53      8.73 o 
   2   0  11       62.84       63.19      7.81 o 
   3   0  11      466.02      484.07     19.57 o 
   4   0  11       69.90       76.91      9.78 o 
   5   0  11        9.76        6.76      3.21 o 
  -6   1  11       52.63       74.53     15.96 o 
  -5   1  11       18.59       27.00     10.21 o 
  -4   1  11        0.12        3.56      4.42 o 
  -3   1  11       95.85      100.54     15.36 o 
  -2   1  11        3.98        6.14      4.98 o 
  -1   1  11       17.57       15.39      8.31 o 
   0   1  11      241.34      262.32     17.97 o 
   1   1  11        8.57        3.72      2.74 o 
   2   1  11      290.59      295.02     15.37 o 
   3   1  11       71.26       74.51      8.01 o 
   4   1  11       77.06       82.38     10.55 o 
  -6   2  11      121.61       74.71     37.09 o 
  -5   2  11       18.29        4.68      6.84 o 
  -4   2  11      188.18      199.25     28.66 o 
  -3   2  11       14.37       16.01      5.63 o 
  -2   2  11        7.31        6.37      3.46 o 
  -1   2  11      444.34      408.86     22.47 o 
   0   2  11        0.58       -3.72      3.72 o 
   1   2  11      117.61      122.80     15.67 o 
   2   2  11       59.32       54.05      8.15 o 
   3   2  11       42.53       47.23      7.96 o 
   4   2  11      187.16      195.73     16.32 o 
  -6   3  11      122.44       52.28     67.86 o 
  -5   3  11        5.29        1.27      7.27 o 
  -4   3  11       17.98       19.58      7.80 o 
  -3   3  11       64.34       65.39     12.14 o 
  -2   3  11      240.87      310.98     37.27 o 
  -1   3  11        0.69        1.54      2.49 o 
   0   3  11       48.02       46.58     10.28 o 
   1   3  11       53.04       60.63     11.40 o 
   2   3  11       12.99       10.63      4.63 o 
   3   3  11       44.36       50.39      8.41 o 
  -5   4  11       68.73       45.87     18.92 o 
  -4   4  11       24.94       24.05      7.99 o 
  -3   4  11       59.69       57.04     11.24 o 
  -2   4  11        7.93        6.12      6.36 o 
  -1   4  11       45.57       57.43     14.00 o 
   0   4  11      207.30      226.51     31.40 o 
   1   4  11        7.34        3.45      4.07 o 
   2   4  11       69.45       84.96     13.59 o 
   3   4  11        4.42        4.49      4.58 o 
  -4   5  11       26.60       27.40      9.75 o 
  -3   5  11        4.23       -1.99      5.10 o 
  -2   5  11       78.57       54.60     14.92 o 
  -1   5  11        0.78        1.04      6.62 o 
   0   5  11        8.26        8.36      4.91 o 
   1   5  11       22.79       31.34      8.66 o 
  -2   6  11       56.28       61.63     12.67 o 
  -1   6  11        0.96        5.79      5.88 o 
  -3  -7  12        0.25        1.00      3.46 o 
  -2  -7  12        1.55        0.54      3.93 o 
  -1  -7  12       41.24       51.94      8.83 o 
   0  -7  12        1.86       10.34      4.30 o 
   1  -7  12      123.03      113.10     13.26 o 
   2  -7  12       13.94       20.03      5.96 o 
  -4  -6  12       10.08       12.79      6.46 o 
  -3  -6  12        5.54        4.57      7.17 o 
  -2  -6  12       73.23       75.24     10.87 o 
  -1  -6  12        0.67        8.59      5.12 o 
   0  -6  12        6.51        8.86      4.15 o 
   1  -6  12       64.53       60.75      9.80 o 
   2  -6  12        5.34       10.16      4.74 o 
   3  -6  12       42.58       42.95     11.05 o 
  -5  -5  12       41.55       44.93      8.02 o 
  -4  -5  12       14.68       18.05      5.98 o 
  -3  -5  12      125.23      145.03     14.22 o 
  -2  -5  12       26.51       27.21      7.02 o 
  -1  -5  12      107.89      118.26     11.18 o 
   0  -5  12       64.70       75.40     13.38 o 
   1  -5  12       58.81       54.66     11.58 o 
   2  -5  12      193.64      175.77     22.88 o 
   3  -5  12       15.07        7.66      5.27 o 
  -5  -4  12        7.26       13.65      5.94 o 
  -4  -4  12       21.73       21.67      5.64 o 
  -3  -4  12        0.13       -1.56      2.92 o 
  -2  -4  12       32.08       48.29     12.03 o 
  -1  -4  12      119.06      129.51     13.49 o 
   0  -4  12       11.20       13.79      9.40 o 
   1  -4  12       65.36       71.61     13.27 o 
   2  -4  12       43.36       33.95     10.13 o 
   3  -4  12       21.49       15.34      4.59 o 
   4  -4  12       72.41       74.42     10.76 o 
  -5  -3  12       28.15       23.49      6.32 o 
  -4  -3  12        0.31        0.55      6.57 o 
  -3  -3  12      104.88       99.58     16.12 o 
  -2  -3  12      135.03      116.38     23.92 o 
  -1  -3  12        0.08       -0.18      2.70 o 
   0  -3  12        4.59        2.21      4.08 o 
   1  -3  12       29.97       28.06      8.21 o 
   2  -3  12       22.22       26.84      5.70 o 
   3  -3  12       48.61       56.76      8.95 o 
   4  -3  12        1.28       -2.86      2.90 o 
  -6  -2  12       50.49       71.54     12.20 o 
  -5  -2  12       18.32       19.25      9.01 o 
  -4  -2  12        1.80       -0.57      4.93 o 
  -3  -2  12       12.11       10.58      4.89 o 
  -2  -2  12        7.34        6.92      4.16 o 
  -1  -2  12      104.20       91.03     15.04 o 
   0  -2  12        3.75       -1.99      3.63 o 
   1  -2  12       75.17       59.65     11.45 o 
   2  -2  12       98.79      105.52     13.66 o 
   3  -2  12       76.15       64.98     12.37 o 
   4  -2  12       71.99       59.95     11.11 o 
  -6  -1  12        2.33        5.15      7.45 o 
  -5  -1  12       36.65       18.61     12.34 o 
  -4  -1  12       82.26       59.81     16.03 o 
  -3  -1  12       77.83       80.11     14.30 o 
  -2  -1  12      224.29      225.17     23.06 o 
  -1  -1  12      173.80      177.34     19.31 o 
   0  -1  12       31.70       30.38      5.80 o 
   1  -1  12      107.88      109.06     14.73 o 
   2  -1  12       30.69       23.88      6.23 o 
   3  -1  12       74.20       78.10     10.02 o 
   4  -1  12       95.93      110.50     15.86 o 
  -6   0  12       24.45       24.87     12.13 o 
  -5   0  12      102.23      107.75     16.79 o 
  -4   0  12       64.80       41.95     12.24 o 
  -3   0  12      191.98      202.23     26.30 o 
  -2   0  12       37.33       39.21     16.23 o 
  -1   0  12       23.61       22.99      7.33 o 
   0   0  12       64.02       58.89      9.68 o 
   1   0  12       15.28       12.08      3.89 o 
   2   0  12       63.51       64.48      8.52 o 
   3   0  12        4.49        5.03      2.93 o 
   4   0  12      149.52      142.15     17.72 o 
  -6   1  12       87.60       79.48     18.36 o 
  -5   1  12       29.18       34.79     11.54 o 
  -4   1  12        5.20        1.58      7.26 o 
  -3   1  12       41.12       38.93     10.43 o 
  -2   1  12        6.55       11.51      6.00 o 
  -1   1  12       64.41       89.00     28.73 o 
   0   1  12       25.21        9.91      4.57 o 
   1   1  12       71.99       81.51     20.40 o 
   2   1  12       58.64       62.05      8.65 o 
   3   1  12        5.93        8.23      4.00 o 
  -5   2  12       37.56       19.28     12.02 o 
  -4   2  12       32.64       49.03     16.82 o 
  -3   2  12        0.36        2.15      3.29 o 
  -2   2  12      353.42      434.99     40.25 o 
  -1   2  12        1.69       -2.84      3.86 o 
   0   2  12       46.68       50.47     10.21 o 
   1   2  12       20.52       18.25      8.04 o 
   2   2  12        2.13        2.82      2.91 o 
   3   2  12      316.55      353.04     22.22 o 
  -5   3  12       15.41        4.77      6.47 o 
  -4   3  12        7.32        3.24      3.62 o 
  -3   3  12      126.50      143.58     19.17 o 
  -2   3  12        7.66       11.03      9.60 o 
  -1   3  12       33.85       36.46     13.12 o 
   0   3  12      227.66      248.55     23.97 o 
   1   3  12        3.27       -0.81      3.50 o 
   2   3  12       49.19       51.30      8.62 o 
  -4   4  12       70.12       82.01     20.76 o 
  -3   4  12        0.32      -11.93     13.55 o 
  -2   4  12        0.83       -0.92      4.02 o 
  -1   4  12      113.26      141.96     19.42 o 
   0   4  12        5.81        4.76     15.13 o 
   1   4  12        7.65        1.59      4.60 o 
  -2  -6  13       24.68       29.52      6.62 o 
  -1  -6  13       40.08       36.27      9.33 o 
   0  -6  13        5.45        7.02      4.68 o 
   1  -6  13        3.42        6.69      4.78 o 
  -3  -5  13       22.87       27.92      6.83 o 
  -2  -5  13        1.18        2.44      3.41 o 
  -1  -5  13       78.48      104.84     12.95 o 
   0  -5  13        2.93        4.33      4.88 o 
   1  -5  13       46.74       44.77     12.41 o 
   2  -5  13       50.24       59.52     12.95 o 
  -4  -4  13        4.25       -0.87      4.65 o 
  -3  -4  13        0.49        4.34      4.18 o 
  -2  -4  13       98.97      104.43     15.72 o 
  -1  -4  13       49.32       41.82      8.27 o 
   0  -4  13       74.75       69.91     12.76 o 
   1  -4  13       75.23       79.43     14.72 o 
   2  -4  13       61.56       73.72     14.36 o 
  -4  -3  13        7.26        7.11      5.23 o 
  -3  -3  13      126.39      124.86     18.06 o 
  -2  -3  13        1.22        2.77      3.60 o 
  -1  -3  13       15.28       15.81      5.27 o 
   0  -3  13        5.05        5.40      3.72 o 
   1  -3  13        0.02       -2.28      4.70 o 
   2  -3  13      109.92      106.11     25.05 o 
   3  -3  13       35.82       29.76     14.36 o 
  -5  -2  13        0.24      -12.74     16.23 o 
  -4  -2  13       21.51       21.76      7.85 o 
  -3  -2  13        0.15        1.83      3.51 o 
  -2  -2  13       78.19       88.34     18.83 o 
  -1  -2  13       93.99       99.36     22.63 o 
   0  -2  13        6.23        0.58      3.03 o 
   1  -2  13       42.66       33.06      9.39 o 
   2  -2  13       40.12       38.95      9.99 o 
   3  -2  13       33.33       29.73      7.51 o 
  -5  -1  13       12.60       15.42      9.60 o 
  -4  -1  13       49.06       33.15     15.58 o 
  -3  -1  13        8.10        7.67      4.37 o 
  -2  -1  13       30.54       29.04      9.63 o 
  -1  -1  13       37.36       27.38      9.53 o 
   0  -1  13       93.79      106.16     15.44 o 
   1  -1  13       18.13       24.29      7.47 o 
   2  -1  13       14.37       13.32      6.64 o 
   3  -1  13      128.01      125.21     17.26 o 
  -5   0  13       18.33       11.05      5.80 o 
  -4   0  13        2.78        2.57      4.15 o 
  -3   0  13       47.69       60.34     14.87 o 
  -2   0  13       26.92       31.49     15.85 o 
  -1   0  13       47.44       42.17     12.30 o 
   0   0  13        9.99       10.14      6.58 o 
   1   0  13        0.73       -2.48     10.70 o 
   2   0  13       65.30       63.31     12.10 o 
  -4   1  13      145.23      121.19     19.62 o 
  -3   1  13       58.16       30.17      9.82 o 
  -2   1  13       67.14       70.60     14.80 o 
  -1   1  13       63.70       70.59     14.49 o 
   0   1  13        3.74       -2.32      8.71 o 
   1   1  13      109.07      131.24     27.27 o 
   2   1  13        2.68        5.29      9.79 o 
  -4   2  13        8.98        2.86      7.74 o 
  -3   2  13       12.72        9.81      6.27 o 
  -2   2  13       68.62       82.75     12.95 o 
  -1   2  13        2.52       -2.70      9.18 o 
   0   2  13        5.73       -0.13      7.30 o 
   1   2  13        3.36        2.20      5.63 o 
  -2   3  13       27.89       24.43     12.78 o 
  -1   3  13       72.25       57.48     19.39 o 
   0   3  13        8.32        7.97      6.13 o 
  -2  -4  14        0.73       -4.71      5.71 o 
  -1  -4  14       24.24       14.91      7.65 o 
   0  -4  14        2.74        3.65      6.02 o 
  -2  -3  14        8.65        8.97      5.96 o 
  -1  -3  14       65.55       72.28     13.68 o 
   0  -3  14       32.89       24.54      8.36 o 
   1  -3  14      108.72       98.74     16.86 o 
  -3  -2  14        4.45        1.84      6.83 o 
  -2  -2  14      191.06      210.96     35.70 o 
  -1  -2  14       16.66        9.16      4.07 o 
   0  -2  14       29.05       30.16      8.87 o 
   1  -2  14        3.16        4.03      5.32 o 
  -3  -1  14       31.65       30.95     12.59 o 
  -2  -1  14       40.47       37.10     11.49 o 
  -1  -1  14        3.50       -0.76      5.18 o 
   0  -1  14        4.37       -1.18      4.30 o 
   1  -1  14        2.04        0.69      5.83 o 
  -2   0  14       33.46       45.93     13.69 o 
  -1   0  14       41.81       66.47     20.96 o 
   0   0  14        7.85        8.04      5.82 o 
  -1   1  14       68.35       41.67     20.87 o 
                                                 
